# Supplementary material for: Genetic Architecture of Grain Yield-Related Traits in Sorghum and Maize
Source: Int J Mol Sci. 2022 Feb 22;23(5):2405. doi: 10.3390/ijms23052405 (PMC8909957; doi:10.3390/ijms23052405)
Supplement: Supplementary file 1 [file ijms-23-02405-s001.zip]

Archive with 2 entries (2 files):
- Table S1-Effective QTLs for grain yield-related traits in sorghum.xlsx
- Table S2-Effective QTLs for grain yield-related traits in maize.xlsx
