# Supplementary material for: Genetic Architecture of Grain Yield-Related Traits in Sorghum and Maize
Source: Int J Mol Sci. 2022 Feb 22;23(5):2405. doi: 10.3390/ijms23052405 (PMC8909957; doi:10.3390/ijms23052405)
Supplement: Supplementary file 1 [file ijms-23-02405-s001.zip › Table S1-Effective QTLs for grain yield-related traits in sorghum.xlsx]

## Sheet: Sorghum-TGW
Collections of quantitative trait loci of thousand grain weight from different published papers
QTL/Trait	Chromosome	Enva	Marker interval/location (cM)	LODb	Ac	PVEd	Parent/populaton	Reference (see in review paper's reference)
qGW1	1		SB00037-SB00219	7.04	−0.41	22	SA2313 × Hiro-1 (2012)	Han et al. 2015
qGW1	1		SB00037-SB00219	10.23	−0.77	40	SA2313 × Hiro-1 (2013)	Han et al, 2015
qGW1	1		SB00037-SB00219	3.3	-0.45	20	ATx623 × SA2313	Han et al. 2015
qGW1	1		SB00037-SB00219	6.4	-0.3	24	K-385 × SA2313	Han et al. 2015
SLWBJ	1		xtxp011-msbCIR286	5.33	−0.041	7.29	S. virgatum X Tx623, F2, F3	Liu et al. 2019
QKwt.uga-C	1		SHO68-pSB062	4.1		7.3	BTx623/S	Feltus et al. 2006
QSwe-sbi01	1		Dsenhsbm64-Xcup24	5.45	0.12	14.8	296B X IS18551, 168 F7/RIL	Srinivas et al. 2009
TGW	1			5.24		7.2	BTx642/BTxARG-1	Boyles et al. 2017
TGW	1			7.48		9.8	BTxARG-1/P85002	Boyles et al. 2017
TGW	1			7.29		9.6	BTxARG-1/P85002	Boyles et al. 2017
qtl1bGW	1		Xtxp335-Xtxp149	23	-6.2	7	Red Kafir/Takakibi, F2	Shehzad & Okuno 2015
TGW	1			5		4.1	Keninkeni/Tiandougou (P114)	Guindo et al. 2019
TGW	1			7.2		7.2	Lata3/Tiandougou (P118)	Guindo et al. 2019
qGW1.1	1						S. bicolor subsp. verticilliflorum X R931945–2-2, BC1F5	Tao et al. 2018
QGrnWgt1.1	1		umc84				Tx7078/B35	Tuinstra et al. 1997
HSW	1		Sb1-8-1–Sb1-10-3	3.3	0.3	7.8	E-Tian/Ji2731, F2, F3, F5 RILs	Mocoeur et al. 2015
TGW	1			12.6	-1.21	20	BTx623/Rio,176 F4:5 RILs	Murray et al. 2008
QTw-dsr01-2a	1		Xisp330 -Xisp354*	3.5	0.09	4.4	M35-1/B35, 245 F9 RILs	Reddy et al. 2013
QTw-dsr01-2b	1		Xgap206 -gpsb089*	2.7d	0.07	3.3	M35-1/B35, 245 F9 RILs	Reddy et al. 2013
QTw-dsr01-2c	1		Xtxp43- Xtxp329*	2.6d	0.07	3	M35-1/B35, 245 F9 RILs	Reddy et al. 2013
QGrnWgt1.2	1		bnl6.25/umc84				IS2807/379	Rami et al. 1998
qTGW1a	1		157.4	7.3	–0.1575	9.96	654/LTR108,F2,F8 RILs	Zou et al. 2020
qTGW1b	1		183.9	3.6	0.1087	4.93	654/LTR108,F2,F8 RILs	Zou et al. 2020
qTGW1a	1		158.1	4.7	–0.1538	6.36	654/LTR108,F2,F8 RILs	Zou et al. 2020
qTGW1a	1		158.1	4.3	–0.1358	6.65	654/LTR108,F2,F8 RILs	Zou et al. 2020
qTGW1c	1		210.1	3.1	0.112	4.52	654/LTR108,F2,F8 RILs	Zou et al. 2020
qTGW1a	1		162.6	3.4	–0.1219	4.89	654/LTR108,F2,F8 RILs	Zou et al. 2020
S1_65327567	1		S1_19182813-S1_54649751	5.09		20.28	S. bicolor2 × S. halepense	Pheonah Nabukalu, et al., 2021
qGW2	2		Xgap084-SB01587	4.09	-0.35	13	SA2313 × Hiro-1 (2012)	Han et al. 2015
qGW2	2		Xgap084-SB01587	6.29	-0.73	27	SA2313 × Hiro-1 (2013)	Han et al. 2015
SWBJ	2		sm02066-xtxp008	5.14	0.085	8.23	S. virgatum X Tx623, F2, F3	Liu et al. 2019
QKwt.uga-B	2		pSB077-pSB543x	3.3		4.8	BTx623/S	Feltus et al. 2006
QGrnWgt2	2		pSB103/pSB075				BTx623/S. propinquum	Paterson et al. 1995
TGW	2			3.79		5.3	BTx642/BTxARG-1	Boyles et al. 2017
qtl2GW	2		SB1071-SB1087	33.8	6	36.3	Red Kafir/Takakibi, F2	Shehzad & Okuno 2015
qtl2GW	2		SB1071-SB1087	33.8	16.6	36.3	Red Kafir/Takakibi, F3	Shehzad & Okuno 2015
TGW	2			4		3.6	Lata3/Tiandougou (P118)	Guindo et al. 2019
HKW (ww)	2		sPbn-7636	3.24	0.2	14.7	IS2449 X IS1488, RIL/F5	Phuong et al. 2013
HKW2	2		sPbn-7660	3.14	-0.17		HYPxDTP, 140F4RILs, 2016	Said, 2018
HKW2	2		sPbn-7660	4.2	-0.27		HYPxDTP, 140F4RILs, 2017	Said, 2018
qSW2	2		Xiabt224-Xiabt509	2.56	-0.2	5.82	E36-1 × SPV570 , 184 F8 RIL,	Said, 2018
qSW2.1	2		Xiabt332-Xiabt521	3.6	-0.25	7.58	E36-1 × SPV570 , 184 F8 RIL	Rajkumar et al. 2013
qGW2.1	2						S. bicolor subsp. verticilliflorum X R931945–2-2, BC1F5	Tao et al. 2018
QGrnWgt2.5	2		umc122/bnl16.06				IS2807/249	Rami et al. 1998
qTSW2-1	2	Kobo	1726696	4.78	43.97	22	F2:3, Meko/Birmash	Mekonnen, et al., 2021
qTSW2-1	2	Kobo	3331702	3.8	0.79	6.86	F2:3, 76T1-23/Birmash cross.	Mekonnen, et al., 2021
S2_55575319	2		S2_45313448-S2_64810952	3.3		13.85	S. bicolor2 × S. halepense	Pheonah Nabukalu, et al., 2021
qGW3.2	3		Xtxp285-Xtxp069	2.97	−0.55	14	SA2313 × Hiro-1 (2013)	Han et al. 2015
SWBJ	3		sam60998-sm03104	3.73	0.047	5.89	S. virgatum X Tx623, F2, F3	Liu et al. 2019
SLWBJ	3		sm03009-3-1B	4.97	−0.035	6.78	S. virgatum X Tx623, F2, F3	Liu et al. 2019
QKwt.uga-A	3		pSB443c-pSB109	5.8		10.3	BTx623/S	Feltus et al. 2006
QGrnWgt3	3		pSB433c/pSB109				BTx623/S. propinquum	Paterson et al. 1995
qtl3GW	3		SB1650-SB1633	18	-6	7	Red Kafir/Takakibi, F2	Shehzad & Okuno 2015
qtl3GW	3		SB1650-SB1633	18	-5.1	11.3	Red Kafir/Takakibi, F3	Shehzad & Okuno 2015
TGW	3			10		8.5	Keninkeni/Tiandougou (P114)	Guindo et al. 2019
qGW3.1	3						S. bicolor subsp. verticilliflorum X R931945–2-2, BC1F5	Tao et al. 2018
qGW3.2	3						S. bicolor subsp. verticilliflorum X R931945–2-2, BC1F5	Tao et al. 2018
qGW3.3	3						S. bicolor subsp. verticilliflorum X R931945–2-2, BC1F5	Tao et al. 2018
QTw-dsr03	3		Xisep0114*-XnhsbSFCILP67	3.2	0.1	4.8	M35-1/B35, 245 F9 RILs	Reddy et al. 2013
QGrnWgt3.5	3		umc152/umc10				IS2807/379	Rami et al. 1998
qTGW3a	3		36.6	3.3	0.1282	4.49	654/LTR108,F2,F8 RILs	Zou et al. 2020
qTGW3b	3		165.4	3.6	0.1177	5.7	654/LTR108,F2,F8 RILs	Zou et al. 2020
qTSW3-1	3	Kobo	13049407	4.86	-0.88	5.65	F2:3, 76T1-23/Baji	Mekonnen, et al., 2021
S3_57050572	3		S3_11787974-S3_71350072	3.1		10.24	S. bicolor2 × S. halepense	Pheonah Nabukalu, et al., 2021
QKwt.txs-D	4		Xtxp51-Xcdo516.1	4.2		16.2	BTx623/IS3620C	Feltus et al. 2006
QKwt.uga-F	4		pSB341ab-pSB637b	3.2		5.5	BTx623/S	Feltus et al. 2006
QSwe-sbi04	4		Xtxp12-Dsenhsbm39	3.5	0.1	9.5	296B X IS18551, 168 F7/RIL	Srinivas et al. 2009
QGrnWgt4.8	4		txp51-txa6257	5.4		15.5	BTx623 X IS3620C, F9–F10	Brown et al. 2006
qtl4-1GW	4		SB3664-SB2596	22.6	6.1	7	Red Kafir/Takakibi, F2	Shehzad & Okuno 2015
qtl4-2GW	4		SB2607-SB2544	21.6	6.2	7	Red Kafir/Takakibi, F2	Shehzad & Okuno 2015
TGW	4			5.3		4.4	Keninkeni/Tiandougou (P114)	Guindo et al. 2019
qGW4.1	4						S. bicolor subsp. verticilliflorum X R931945–2-2, BC1F5	Tao et al. 2018
qGW4.2	4						S. bicolor subsp. verticilliflorum X R931945–2-2, BC1F5	Tao et al. 2018
HSW	4		Sb4-5-1–Sb4-10-12	4.8	−0.1	11.4	E-Tian/Ji2731, F2, F3, F5 RILs	Mocoeur et al. 2015
QTw-dsr04-2a	4		Xdhsbm43*- Undhsbm210	2.9d	0.13	8.1	M35-1/B35, 245 F9 RILs	Reddy et al. 2013
QTw-dsr04-2b	4		Xisp343 -Xisep0524*	3	0.1	5.2	M35-1/B35, 245 F9 RILs	Reddy et al. 2013
qGW5	5		Xtxp303-SAMIV2_29617a	2.66	-0.5	13	SA2313 × Hiro-1 (2013)	Han et al. 2015
TGW	5			14.13		17.6	BTxARG-1/P85002	Boyles et al. 2017
qtl5GW	5		SB3163-SB3280	16	6.2	7	Red Kafir/Takakibi, F2	Shehzad & Okuno 2015
qtl5GW	5		SB3163-SB3280	16	1.4	6.3	Red Kafir/Takakibi, F3	Shehzad & Okuno 2015
HKW (ww)	5		sPbn-0873	2.78	-0.1	12.7	IS2449 X IS1488, RIL/F5	Phuong et al. 2013
HKW (cd)	5		sPbn-0873	4	-0.2	18.9	IS2449 X IS1488, RIL/F5	Phuong et al. 2013
qGW5.1	5						S. bicolor subsp. verticilliflorum X R931945–2-2, BC1F5	Tao et al. 2018
qGW5.1	5						S. bicolor subsp. verticilliflorum X R931945–2-2, BC1F5	Tao et al. 2018
qTW-5	5		S5_44956096 - S5_45759643	4.51	1.72	15	CK60/China17	Gelli et al. 2016
H HSWSW	5		SM03005–Sb3-3-12	3.4	−0.1	8.2	E-Tian/Ji2731, F2, F3, F5 RILs	Mocoeur et al. 2015
SLWBJ	6		sm06059-6-3B	7.2	−0.047	10.04	S. virgatum X Tx623, F2, F3	Liu et al., 2019
QKwt.txs-I	6		Xtxs1030-Xisu138	2.8		9.2	BTx623/IS3620C	Feltus et al. 2006
QKwt.uga-D	6		pSB521a-pSB428a	6.7		10.1	BTx623/S	Feltus et al. 2006
QSwe-sbi06	6		GlumeT- Xtxp145	2.8	0.09	7	296B X IS18551, 168 F7/RIL	Srinivas et al. 2009
TGW	6			5.41		7.4	BTx642/BTxARG-1	Boyles et al. 2017
TGW	6			4.4		3.9	Lata3/Tiandougou (P118)	Guindo et al. 2019
qGW6.1	6						S. bicolor subsp. verticilliflorum X R931945–2-2, BC1F5	Tao et al. 2018
qGW6.2	6						S. bicolor subsp. verticilliflorum X R931945–2-2, BC1F5	Tao et al. 2018
qGW6.3	6						S. bicolor subsp. verticilliflorum X R931945–2-2, BC1F5	Tao et al. 2018
HSW	6		Xtxp17–Sb6-62-2	3.5	−0.1	8	E-Tian/Ji2731, F2, F3, F5 RILs	Mocoeur et al. 2015
TGW	6			6.4	0.86	10	BTx623/Rio,176 F4:5 RILs	Murray et al. 2008
TGW	6			8	1.08	15	BTx623/Rio,176 F4:5 RILs	Murray et al. 2008
TGW	6			8.5	1.29	20	BTx623/Rio, 165 F5:6RILs	Murray et al. 2008
TGW	6			9.2	1.47	26	BTx623/Rio, 165 F5:6RILs	Murray et al. 2008
TGW	6			4.7	0.92	10	BTx623/Rio, 165 F5:6RILs	Murray et al. 2008
qTGW6	6		23.9	3.2	0.122	4.76	654/LTR108,F2,F8 RILs	Zou et al. 2020
qTSW6-1	6	Kobo	58738149	3.33	9.48	10	F2:3, 76T1-23/Baji	Mekonnen, et al., 2021
S6_941772	6		S6_3622183-S6_37245793	10.22		29.99	S. bicolor2 × S. halepense	Pheonah Nabukalu, et al., 2021
S6_50174436	6		S6_42647714 -S6_58127697	3.42		11.25	S. bicolor2 × S. halepense	Pheonah Nabukalu, et al., 2021
S6_49236466	6		S6_49815215-S6_48741391	5.88		23.33	S. bicolor2 × S. halepense	Pheonah Nabukalu, et al., 2021
SLWBJ	7		msbCIR246-SB4217	5.56	−0.042	7.63	S. virgatum X Tx623, F2, F3	Liu et al. 2019
QKwt.uga-J	7		pSB637a-pSB164	3.8		6.9	BTx623/S	Feltus et al. 2006
qtl7-1GW	7		SB4003-SB3996	14.4	-5.9	6.8	Red Kafir/Takakibi, F2	Shehzad & Okuno 2015
qtl7-2GW	7		SB3901-SB4096	24.4	6.1	7	Red Kafir/Takakibi, F2	Shehzad & Okuno 2015
qtl7-3GW	7		SB4096-SB4024	21.6	6	7	Red Kafir/Takakibi, F2	Shehzad & Okuno 2015
qtl7-1GW	7		SB4003-SB3996	14.4	-19.9	9.8	Red Kafir/Takakibi, F3	Shehzad & Okuno 2015
qtl7-2GW	7		SB3901-SB4096	24.4	55.5	15.7	Red Kafir/Takakibi, F3	Shehzad & Okuno 2015
TGW	7			21		19	Keninkeni/Tiandougou (P114)	Guindo et al. 2019
TGW	7			15.9		15.2	Lata3/Tiandougou (P118)	Guindo et al. 2019
qHGW7-1	7		B4039-SB4043	3.24	11.45	0.17	Rio x Tx623, RIL/F6-8, 2014	Bai et al. 2017
qHGW7-1	7		B4039-SB4043	2.83	9.1	0.2	Rio x Tx623, RIL/F6-8, 2015	Bai et al. 2017
qGW7.1	7						S. bicolor subsp. verticilliflorum X R931945–2-2, BC1F5	Tao et al. 2018
qGW7.2	7						S. bicolor subsp. verticilliflorum X R931945–2-2, BC1F5	Tao et al. 2018
HSW	7		Sb7-57-1–Sb7-59-2	3.4	0.2	8.2	E-Tian/Ji2731, F2, F3, F5 RILs	Mocoeur et al. 2015
QTw-dsr07-1	7		Xisp206-Xtxp278*	4.9	0.11	8.1	M35-1/B35, 245 F9 RILs	Reddy et al. 2013
QGrnWgt7.2	7		IS2807/379				umc23/sscir88	Rami et al. 1998
QGrnWgt7.3	7		IS2807/379				umc23/sscir88	Rami et al.1998
qTGW7b	7		117.8	3.1	0.1123	4.11	654/LTR108,F2,F8 RILs	Zou et al. 2020
qTGW7a	7		105.9	3.8	0.1446	5.61	654/LTR108,F2,F8 RILs	Zou et al. 2020
qTSW7-1	7	Kobo	61902288	4.16	5.27	14	F2:3, Meko/Birmash	Mekonnen, et al., 2021
qTSW7-1	7	Kobo	63190288	2.85	0.72	17	F2:3, 76T1-23/Birmash cross.	Mekonnen, et al., 2021
qGW8	8		Xtxp321-Xtxp250	2.55	−0.32	12	SA2313 × Hiro-1 (2013)	Han et al. 2015
SWBJ	8		msbCIR240-xtxp32	3.78	0.074	5.98	S. virgatum X Tx623, F2, F3	Liu et al. 2019
QKwt.uga-E	8		pSB504-pSB200	4.7		9	BTx623/S	Feltus et al. 2006
QGrnWgt8	8		isu145.2-txa558	4.9		12.3	BTx623 X IS3620C, F9–F10	Brown et al. 2006
TGW	8			5.05		7	BTx642/BTxARG-1	Boyles et al. 2017
TGW	8			6.3	0.88	11	BTx623/Rio,176 F4:5 RILs	Murray et al. 2008
TGW	8			6.4	0.86	10	BTx623/Rio,176 F4:5 RILs	Murray et al. 2008
TGW	8			5.2	0.93	11	BTx623/Rio, 165 F5:6RILs	Murray et al. 2008
qTGW8	8		85.6	3	–0.1196	4.11	654/LTR108,F2,F8 RILs	Zou et al., 2020
qTSW8-1	8	Kobo	50762489	3.01	3.32	11.12	F2:3, 76T1-23/Baji	Mekonnen, et al., 2021
qTSW8-1	8	Meiso	51144389	3.78	0.58	6.88	F2:3, 76T1-23/Baji	Mekonnen, et al., 2021
TSW8-1	8	Meiso	60629388	7.22	-0.28	6.68	F2:3, Meko/Birmash	Mekonnen, et al., 2021
qTSW8-1	8	Kobo	51629187	3.6	0.23	5.95	F2:3, 76T1-23/Birmash cross.	Mekonnen, et al., 2021
QGrnWgt9.1	9		txs1703-cdo580	5.5		18.4	BTx623 X IS3620C, F9–F10	Brown et al., 2006
QGrnWgt9.2	9		txa3716-txs943	5.3		13.5	BTx623 X IS3620C, F9–F10	Brown et al. 2006
qHGW9-1	9		sam42913-sam68465	4.4	18.39	0.22	Rio x Tx623, RIL/F6-8, 2014	Bai et al. 2017
qHGW9-1	9		sam42913-sam68465	5.36	20.67	0.3	Rio x Tx623, RIL/F6-8, 2015	Bai et al. 2017
qGW9.1	9						S. bicolor subsp. verticilliflorum X R931945–2-2, BC1F5	Tao et al. 2018
TGW	9			4.4	-0.85	8	BTx623/Rio, 165 F5:6RILs	Murray et al. 2008
QTw-dsr09-2	9		Undhsbm178*- Stgnhsbm19	10.6	0.16	15	M35-1/B35, 245 F9 RILs	Reddy et al. 2013
QKwt.txs-G	10		Xisu136.2-Xcdo516.2	2.5		8.7	BTx623/IS3620C	Feltus et al. 2006
QGrnWgt10	10		csu56/pSB520a				BTx623/S. propinquum	Paterson et al. 1995
qGW10.1	10						S. bicolor subsp. verticilliflorum X R931945–2-2, BC1F5	Tao et al. 2018
qGW10.2	10						S. bicolor subsp. verticilliflorum X R931945–2-2, BC1F5	Tao et al. 2018
HSW	10		Sb10-2-1–Sb10-3-13	3.3	0.1	7.5	E-Tian/Ji2731, F2, F3, F5 RILs	Mocoeur et al. 2015
qTSW10-1	10	Meiso	46553796	3.41	0.25	6.45	F2:3, 76T1-23/Baji	Mekonnen, et al., 2021
qTSW10-1	10	Meiso	44535507	3.86	0.46	9	F2:3, Meko/Birmash	Mekonnen, et al., 2021
GW10-2	10		txs1106/bnl5.04	4.2		14.3	BTx623/IS3620C	Feltus et al. 2006
Enva	Environment: represent some studied conducted more than two location
LODb		The threshold for LOD was 2.5 as determined by 1,000 random permutations
Ac		Additive effect of the corresponding QTL
PVEd		Phenotypic variations explained by each QTL

## Sheet: Sorghum-GW
Collections of quantitative trait loci of grain width from published papers
QTL	Chromosome	Marker interval/location (cM)	LODa	Ab	PVEc	Parent/populaton	Reference (see in review paper's reference)
qGW1a	1	157.8	9.5	–0.1005	12.3	654/LTR108,F2,F8 RILs	Zou et al. 2020
qGW1b	1	195.8	3	0.0579	3.75	654/LTR108,F2,F8 RILs	Zou et al. 2020
qGW1a	1	162.6	4.2	–0.0748	5.88	654/LTR108,F2,F8 RILs	Zou et al. 2020
qGW1a	1	158.1	8.1	–0.0994	10.83	654/LTR108,F2,F8 RILs	Zou et al. 2020
qGW1a	1	157.8	6.4	–0.0896	8.5	654/LTR108,F2,F8 RILs	Zou et al. 2020
S1_65327567	1	S1_19182813	4.03		80.6	S. bicolor2 × S. halepense	Pheonah Nabukalu et al.,2021
WBJ	2	171.5	4.58	0.074	7.89	S. virgatum X Tx623, F2, F3	Liu et al. 2019
S2_2112837	2	S2_153076	3.14		12.8	S. bicolor2 × S. halepense	Pheonah Nabukalu et al.,2021
qGW3b	3	6.6	5.7	0.0772	7.42	654/LTR108,F2,F8 RILs	Zou et al. 2020
qGW3b	3	7	3.4	0.065	4.52	654/LTR108,F2,F8 RILs	Zou et al. 2020
qGW3a	3	0.4	3.1	0.0625	4.18	654/LTR108,F2,F8 RILs	Zou et al. 2020
qGW3a	3	0.4	4.6	0.0765	6.02	654/LTR108,F2,F8 RILs	Zou et al. 2020
WBJ	3	145.9	4.69	0.066	8.1	S. virgatum X Tx623, F2, F3	Liu et al. 2019
qGW6a	6	29.1	4.7	0.0787	6.6	654/LTR108,F2,F8 RILs	Zou et al. 2020
qGW6a	6	31.6	4	0.0718	5.24	654/LTR108,F2,F8 RILs	Zou et al. 2020
S6_4292628	6	S6_3622183	6.82		0	S. bicolor2 × S. halepense	Pheonah Nabukalu et al.,2021
S6_49236466	6	S6_49815215	3.54		129.2	S. bicolor2 × S. halepense	Pheonah Nabukalu et al.,2021
qGW7	7	117.8	7.5	0.0983	9.54	654/LTR108,F2,F8 RILs	Zou et al. 2020
qGW7	7	117.8	6.6	0.1007	8.85	654/LTR108,F2,F8 RILs	Zou et al. 2020
qGW7	7	118.4	5.7	0.0952	7.44	654/LTR108,F2,F8 RILs	Zou et al. 2020
S7_5180810	7	S7_5180810	3.2		0	S. bicolor2 × S. halepense	Pheonah Nabukalu et al.,2021
qGW9	9	127.3	3.3	–0.06	3.89	654/LTR108,F2,F8 RILs	Zou et al. 2020
qGW9	9	127.3	3.6	–0.0727	4.94	654/LTR108,F2,F8 RILs	Zou et al. 2020
LODa	The threshold for LOD was 2.5 as determined by 1,000 random permutations
Ab	Additive effect of the corresponding QTL
PVEc	Phenotypic variations explained by each QTL

## Sheet: Sorghum-GL
Collections of quantitative trait loci of grain length from published papers
QTL	Chromosome	Marker interval/location (cM)	LODa	Ab	PVEc	Parent/populaton	Reference (see in review paper's reference)
qGL1	1	158.1	14.5	–0.1768	20.28	654/LTR108,F2,F8 RILs	Zou et al. 2020
qGL1	1	1.1	14.4	–0.1759	20.15	654/LTR108,F2,F8 RILs	Zou et al. 2020
qGL1	1	23.9	15.8	–0.1794	22.56	654/LTR108,F2,F8 RILs	Zou et al. 2020
qGL1	1	114	17	–0.1909	23.74	654/LTR108,F2,F8 RILs	Zou et al. 2020
S1_4118965	1	S1_5406243	3.3		45.1	S. bicolor2 × S. halepense	Pheonah Nabukalu et al., 2021
qGL2a	2	157.8	7.5	0.1699	10.47	654/LTR108,F2,F8 RILs	Zou et al. 2020
qGL2b	2	67.1	5.4	0.1523	7.75	654/LTR108,F2,F8 RILs	Zou et al. 2020
qGL2c	2	76.7	4.9	–0.1343	6.5	654/LTR108,F2,F8 RILs	Zou et al. 2020
qGL2a	2	90.9	7.3	0.1643	9.86	654/LTR108,F2,F8 RILs	Zou et al. 2020
qGL2c	2	107.6	4.6	–0.1274	5.85	654/LTR108,F2,F8 RILs	Zou et al. 2020
qGL3a	3	158.1	3.4	0.0518	4.53	654/LTR108,F2,F8 RILs	Zou et al. 2020
qGL3b	3	4.1	3.4	0.0785	4.39	654/LTR108,F2,F8 RILs	Zou et al. 2020
qGRL4	4	98.6	7.92	-0.12	16.82	BTx623/NOG, F7, F8	Hideki Takanashi et al., 2021
qGL6a	6	157.8	3	0.0555	3.92	654/LTR108,F2,F8 RILs	Zou et al. 2020
qGL6c	6	67.1	3.2	–0.0799	4.25	654/LTR108,F2,F8 RILs	Zou et al. 2020
qGL6b	6	90.9	3.5	0.0957	4.02	654/LTR108,F2,F8 RILs	Zou et al. 2020
qGL6c	6	94.8	3	–0.076	3.84	654/LTR108,F2,F8 RILs	Zou et al. 2020
S6_4292628	6	S6_3622183	4.3		0	S. bicolor2 × S. halepense	Pheonah Nabukalu et al.,2021
qGL7	7	107.6	3.8	0.0762	4.95	654/LTR108,F2,F8 RILs	Zou et al. 2020
S8_51624027	8	S8_47509071	3.17		153.4	S. bicolor2 × S. halepense	Pheonah Nabukalu e al., 2021
S10_47277980	10	S10_58643663	3.24		44.5	S. bicolor2 × S. halepense	Pheonah Nabukalu,2021
LODa	The threshold for LOD was 2.5 as determined by 1,000 random permutations
Ab	Additive effect of the corresponding QTL
PVEc	Phenotypic variations explained by each QTL

## Sheet: Sorghum-GNP
Collections of quantitative trait loci of grain number per panicle from published papers
QTL/Trait	Chromosome	Enva	Marker interval/location (cM)/ SNP	LODa	Ab	PVEc	Parent/populaton	Reference (see in review paper's reference)
GNP	1			8.41		11.2	BTx642/BTxARG-1	Boyle et al.,2017
GNP	1			17.66		21.4	BTxARG-1/P85002	Boyle et al., 2017
qGYP2-1	2	Kobo	56650097	3.9	4.95	7.85	F2:3, 76T1-23/Baji	Mekonnen et al., 2021
qGYP2-1	2	Kobo	1408066	2.55	6.73	11	F2:3, Meko/Birmash	Mekonnen et al., 2021
qGYP2-1	2	Meiso	65452504	2.5	-3.09	6	F2:3, Meko/Birmash	Mekonnen et al., 2021
qGYP3-1	3	Meiso	10016199	3.26	-3.86	3	F2:3, Meko/Birmash	Mekonnen et al., 2021
qGYP3-1	3	Kobo	60128030	4.48	6.33	15	F2:3, 76T1-23/Birmash cross.	Mekonnen et al., 2021
qGYP3-2	3	Kobo	61677473	3.23	5.62	11	F2:3, 76T1-23/Birmash cross.	Mekonnen et al., 2021
qGYP3-1	3	Meiso	59336852	2.9	4.99	9	F2:3, 76T1-23/Birmash cross.	Mekonnen et al., 2021
GNP	3			4.05		5.5	BTxARG-1/P85003	Boyle et al., 2017
GNP	3			4.13		5.6	BTxARG-1/P85004	Boyle et al., 2017
qGYP4-1	4	Meiso	61740109	2.77	-7.78	9	F2:3, 76T1-23/Baji	Mekonnen et al., 2021
GNP	4			3.52		4.8	BTxARG-1/P85005	Boyle et al., 2017
GNP	5			4.76		6.4	BTxARG-1/P85006	Boyle et al., 2017
qGYP6-1	6	Kobo	42735739	2.93	4.53	10	F2:3, 76T1-23/Baji	Mekonnen et al., 2021
qGYP6-2	6	Kobo	58247716	2.78	7.41	8	F2:3, 76T1-23/Baji	Mekonnen et al., 2021
qGYP6-1	6	Meiso	60444320	2.71	-3.8	2	F2:3, 76T1-23/Baji	Mekonnen et al., 2021
qGYP6-1	6	Kobo	3913932	2.74	5.58	7	F2:3, Meko/Birmash	Mekonnen et al., 2021
qGYP6-1	6	Meiso	31561022	4.16	5.27	7	F2:3, Meko/Birmash	Mekonnen et al., 2021
qGYP6-2	6	Meiso	41219640	7	6.69	12	F2:3, Meko/Birmash	Mekonnen et al., 2021
qGYP7-1	7	Kobo	56824585	2.62	-5.54	4	F2:3, Meko/Birmash	Mekonnen et al., 2021
qGYP7-1	7	Meiso	58574105	2.71	-3.78	6	F2:3, Meko/Birmash	Mekonnen et al., 2021
qGYP8-1	8	Kobo	14573891	3.04	-5.79	3	F2:3, Meko/Birmash	Mekonnen et al., 2021
qGYP8-1	8	Meiso	6269394	5.3	4.13	7.6	F2:3, Meko/Birmash	Mekonnen et al., 2021
qGYP8-1	8	Meiso	52092294	4.56	-4.95	6.96	F2:3, 76T1-23/Birmash cross.	Mekonnen et al., 2021
GNP	10			3.34		4.5	BTxARG-1/P85007	Boyle et al., 2017
Enva	Environment: represent some studied conducted more than two location
LODb		The threshold for LOD was 2.5 as determined by 1,000 random permutations
Ac		Additive effect of the corresponding QTL
PVEd		Phenotypic variations explained by each QTL
