# Supplementary material for: Genetic Architecture of Grain Yield-Related Traits in Sorghum and Maize
Source: Int J Mol Sci. 2022 Feb 22;23(5):2405. doi: 10.3390/ijms23052405 (PMC8909957; doi:10.3390/ijms23052405)
Supplement: Supplementary file 1 [file ijms-23-02405-s001.zip › Table S2-Effective QTLs for grain yield-related traits in maize.xlsx]

## Sheet: Maize-TKW
Collections of quantitative trait loci of thausand kernel weight from different published papers
QTL/Trait	Chromosome	Env./Yra	Interval marker	LODb	Ac	PVE (%)d	Parent/Population	Reference (see in review paper's reference)
qHKW1-1	1	Beijing,2013	mk107–mk121	6.53	-1.56	6.83	365 RILs Ye478 ×Qi319	Zhang et al. 2017
qHKW1-2	1	Gongzhuling, 2013/4	mk680–mk692	4.44	-1.58	5.19	365 RILs Ye478 ×Qi319	Zhang et al. 2017
qHKW-1a	1		PZE-101065728_PZE-101081934	2.61	0.69	3.2	Zheng58 × SK, F6	Raihan et al. 2016
qHKW-1b	1		PZE-101041837_PZE-101055190	12.77	1.17	18.35	Zheng58 × SK, F6	Raihan et al. 2016
KW	1		umc1514-umc1917		7.8	4.4	Chang7-2/Zheng58, F2:3	Ding et al. 2011
qHKW1-1	1	Huludao, 2015	bnlg2238-umc1254	2.68	1.15	5.8	178/K12, 150 F7 RILs	Lan et al. 2018
qHKW1-2	1	Yangling 2016	umc1129-umc1630	3.08	0.9	8.41	178/K12, 150 F7 RILs	Lan et al. 2018
Dqkwei1	1				0.4643	5.1	Duo229H	Li et al. 2013
HYqkwei1	1				-0.5544	7.3	HuangYesi3H	Li et al. 2013
Zqkwei1	1				-1.046	6.3	Zheng58H	Li et al. 2013
qHKW1-1	1	Huanggang, 2012	bnlg1014-umc1222	4.11	−0.93	7.33	V671/ Mc, F2:3	Liu et al. 2014
qHKW1-2	1	Enshi, 2012	umc1727-umc2224	3.43	−1.45	5.82	V671/ Mc, F2:3	Liu et al. 2014
qHKW1-2	1	Huanggang, 2012	umc1727-umc2224	3.1	−0.87	5.73	V671/ Mc, F2:3	Liu et al. 2014
qHKW1-3	1	Enshi, 2012	umc2224-umc1568	3.41	−1.82	7.41	V671/ Mc, F2:3	Liu et al. 2014
qHKW1-4	1	Enshi, 2011	bnlg1007-bnlg439	6.82	−1.79	12.23	V671/ Mc, F2:3	Liu et al. 2014
qHKW1-4	1	Wuhan,2011	bnlg1007-bnlg439	4.69	−0.97	10.03	V671/ Mc, F2:3	Liu et al. 2014
qHKW1-5	1	Huanggang, 2012	umc1144-bnlg2086	5.62	−1.16	12.02	V671/ Mc, F2:3	Liu et al. 2014
qHKW1-5	1	Huanggang, 2011	umc1144-bnlg2086	6.68	−1.13	12.2	V671/ Mc, F2:3	Liu et al. 2014
qHKW1-6	1	Huanggang, 2011	umc1323-umc2234	7.52	−1.24	12.8	V671/ Mc, F2:3	Liu et al. 2014
qHKW1-7	1	Huanggang, 2011	umc2151-umc1356	5.2	−1.08	10.21	V671/ Mc, F2:3	Liu et al. 2014
KW	1	2010	MAIZE.5255.C5-DT272SNP179	3.326		26.9915	N209xMo17,R18xMo17	Prado et al. 2014
KW	1	2010	BG549215-ZM004621	4.0931		19.7747	N209xMo17,R18xMo17	Prado et al. 2014
KW	1	2010	U10418-TC310451	2.6555		11.9113	N209xMo17,R18xMo17	Prado et al. 2014
KW	1	2011	BG549215-ZM004621	5.338		26.5982	N209xMo17,R18xMo17	Prado et al. 2014
KW	1		ZM010356-AY105791_1	2.6035	4.40415		N209xMo17	Prado et al. 2014
KW	1		DT31-AF370006	4.3935	4.89835		R18xMo17	Prado et al. 2014
KW	1		CC759468-DT06SNP440	5.4394	7.2598		R18xMo17	Prado et al. 2014
qhkw1	1		45,446,025–161,723,808	12.8	−2.20	17.4	Xianyu335 (PH6WC × PH4CV,F1)	Shi et al. 2017
kw (N1)	1		umc1335	3.67		15.7	flint line (F2)/fiodent line (Io), RILs	Coque & Gallais 2006
kw (N0)	1		umc1335	5.69		23.3	flint line (F2)/fiodent line (Io), RILs	Coque & Gallais 2006
kw1	1	Xiangfan	bnlg1811-umc1124	3	–0.5	9.6	Zong3 × 87-1,266 F2:3	Yan et al. 2006
qy100GW1-1-1	1	Yinchuan	umc1603–umc1395	2.95	–0.87	6.41	8984/GY220, 282F7:8 RIL	Yang et al. 2012
qc100GW2-1-1	1	Xuchang	umc1703–umc1603	5.37	–1.36	8.91	8622/GY220,263 F7:8 RIL	Yang et al. 2012
HKW(HP)	1	Taian	umc2215–umc1166	3.73	−0.18	9.82	5003(107)/ 178,210 F2:3	Li et al.2010
HKW(LP)	1	Taian	umc2215–umc1166	3.79	−0.07	11.65	5003(107)/ 178,210 F2:3	Li et al.2010
HKW(HP)	1	Yantai	umc2215–umc1166	3.49	−0.17	10.31	5003(107)/ 178,210 F2:3	Li et al.2010
HKW(LP)	1	Yantai	umc2215–umc1166	4.08	−0.13	10.65	5003(107)/ 178,210 F2:3	Li et al.2010
q7z100GW-1-1	1	07Zhengzhou	phi001–umc2227	6.2	1.52	22.9	Dan232/N04, F2:3,258 F9 RIL	Li et al. 2011
qw100GW-1-1	1	Wenxian	phi001–umc2227	5.1	1.43	20.5	Dan232/N04, F2:3,258 F9 RIL	Li et al. 2011
qx100GW-1-1	1	Xinxiang	phi001–umc2227	7.9	1.72	24.6	Dan232/N04, F2:3,258 F9 RIL	Li et al. 2011
kw1a	1			3.4	0.04	9.6	Zong3/87-1 ,F2:3	Yan et al. 2006
kw1b	1			5.7	−0.80	5.9	Zong3/87-1 ,F2:3	Yan et al. 2006
q100KW1b	1	2007	bnlg1866-umc2112	7.8	0.9	15.3	Ye478/Wu312	Cai et al. 2012
qN100KW1b	1	2007	bnlg1866-umc2112	3	1.1	7.2	Ye478/Wu312	Cai et al. 2012
q100KW1a	1	2008	bnlg1484-bnlg1866	2.8	1.2	5.6	Ye478/Wu312	Cai et al. 2012
qN100KW1a	1	2008	bnlg1484-bnlg1866	2.8	1.4	5.9	Ye478/Wu312	Cai et al. 2012
qP100KW1	1	2008	bnlg1484-bnlg1866	5.5	1.5	10.4	Ye478/Wu312	Cai et al. 2012
q100KW1	1		bnlg1614-bnlg1007	5.88	-1.1	6.79	Zheng58/Chang7-2	Guo et al. 2011
q100KW2	1		umc1395-umc1122	4.78	1.22	7.15	Zheng58/Chang7-2	Guo et al.,2011
q100KW2	1		umc1395-umc1122	3.68	0.75	6.97	Zheng58/Chang7-2	Guo et al. 2011
q100GW1-1-1	1		umc1297–umc1689	5.6	-0.49	10.1	8984 9 GY220 (Pop.1)/ 8622 9 GY220 (Pop.2)	Li et al. 2009
q100GW1-1-2	1		umc2237–phi039	3.2	0.45	7.5	8984 9 GY220 (Pop.1)/ 8622 9 GY220 (Pop.2)	Li et al. 2009
q100GW2-1-1	1		umc1395–umc2237	4.6	1.88	16.7	8984 9 GY220 (Pop.1)/ 8622 9 GY220 (Pop.2)	Li et al. 2009
rkw4	1		umc11a	4.4		4.7	CML444/SC-Malawi, RIL, F7:S6	Messmer et al. 2009
rkw5	1		bnlg2238	4.8		7.2	CML444/SC-Malawi, RIL, F7:S6	Messmer et al. 2009
rkw6	1		umc1122	3.4		2.5	CML444/SC-Malawi, RIL, F7:S6	Messmer et al. 2009
kw1	1		umc1122-bnlg1556	5.16		1.83	Yuyu22,RIL F8	Tang et al. 2010
gw1.1	1		umc1106–umc1166	3.73	18.78	7.12	Qi-319 (Q319)/ Mo17	Zheng et al. 2009
gw1.2	1		umc1568–umc1397	2.92	21.6	10	Qi-319 (Q319)/ Mo17	Zheng et al. 2009
gw1.3	1		umc1479–umc1598	5	24.87	12.29	Qi-319 (Q319)/ Mo17	Zheng et al. 2009
gw1.4	1		umc2390–umc1515	4.22	19.3	9.04	Qi-319 (Q319)/ Mo17	Zheng et al. 2009
qKW1	1	Zhengzhou, 2010	umc1396–umc1122	4.41	−0.16	6.44	Nongda 108, Huang C 6 Xu 178,Immortalized F2	Zhang et al. 2014
qKW1	1	Anyang,2010	umc1396–umc1122	3.84	−0.11	5.82	Nongda 108, Huang C 6 Xu 178,Immortalized F2	Zhang et al. 2014
100kw(ww)	1		umc1035	2.51	0.74	5.85	X178/ B73, 234 F3	Xiao et al. 2005
100kw(ws)	1		umc1122	2.76	0.95	4.42	X178/ B73, 234 F3	Xiao et al. 2005
qHKW1-1	1		umc1590-bnlg1556	4.09	-0.47	6.9	D276×D72	Chen et al. 2016
qHKW1-2	1		phi227562-bnlg1006	4.18	-0.42	6.72	D276×D72	Chen et al. 2016
Wqkw1a	1	Xunxian	phi001 - phi095	3.1	13.2	6.5	Xu178/9 Zong3	Wei et al. 2016
Wqkw1b	1	Xunxian	bnlg182 -umc2217	3.1	13.3	5.5	Xu178/9 Zong3	Wei et al. 2016
Wt50k	1		29.7-34.3	10.2		4.1	Teosinte/B73, BC4	Liu et al., 2016
Wt50k	1		81.4-87.3	14.3		5.93	Teosinte/B73, BC4	Liu et al., 2016
Wt50k	1		157.6-164.6	11.94		3.45	Teosinte/B73, BC4	Liu et al., 2016
Wt50k	1		43.2-51.7	17.1		6.32	BC4S2, BC4S4	Liu et al., 2016
Wt50k	1		157.6-164.6	8.42		2.89	BC4S2, BC4S4	Liu et al., 2016
qHKWS1-1	1	2016/Chongzhou	53	3.91		1	mid-parental heterosis	Yinghong Liu et al., 2019
qHKWS1-2	1	2016/Jinghong	124	3.53		13.56	mid-parental heterosis	Yinghong Liu et al., 2019
qHKWS1-2	1	2015/Jinghong	152	3.17	0.74	5.23	mid-parental heterosis	Yinghong Liu et al., 2019
qHKWS1-3	1	2015/Jinghong	217	5.48		9.64	mid-parental heterosis	Yinghong Liu et al., 2019
qHKW1-2	1	Bifengxia	108	5.6258	−1.433	12.0225	262 RIL	Xiao Zhang et al., 2021
qHKW1-2	1	BLUP	109	13.7837	−1.2728	22.632	262 RIL	Xiao Zhang et al., 2021
qHKW1-2	1	Chongzhou	109	4.9758	−1.0942	13.22	262 RIL	Xiao Zhang et al., 2021
qHKW1-3	1	Chongzhou	147	3.9347	−1.0205	11.452	262 RIL	Xiao Zhang et al., 2021
qHKW1-1	1	Fenjiang	74	5.7642	−1.7707	14.1388	262 RIL	Xiao Zhang et al., 2021
qHKW1-2	1	Wenjiang	109	9.228	−1.4044	13.8024	262 RIL	Xiao Zhang et al., 2021
qHKW1-1	1	Nantong, 2016	SYN33163_SYN367	5.67	8.97	1.14	204 RILs, DH1M/T877	Derong Hao, et al., 2019
qHKW1-1	1	Nantong, 2017	SYN33163_SYN367	5.13	6.99	0.88	204 RILs, DH1M/T877	Derong Hao, et al., 2019
qHKW1-1	1	Sanya, 2017	SYN33163_SYN367	5.38	9.46	1.1	204 RILs, DH1M/T877	Derong Hao, et al., 2019
qHKW1-1	1	BLUP	SYN33163_SYN367	4.6	7.39	0.87	204 RILs, DH1M/T877	Derong Hao, et al., 2019
qHKW1-2	1	Nantong, 2017	SYN15632_PZE-101178511	3.9	5.21	0.77	204 RILs, DH1M/T877	Derong Hao, et al., 2019
HKW	1			4.32	6.92	-0.65	K22 ×CI7	Jie Liu et al., 2017
HKW	1			7.35	11.87	0.73	DAN340 ×K22	Jie Liu et al., 2017
HKW	1			5.73	9.18	0.64	DAN340 ×K22	Jie Liu et al., 2017
HKW	1			2.99	4.12	-0.49	DAN340 ×K22	Jie Liu et al., 2017
HKW	1			4.13	6.1	-0.53	DAN340 ×K22	Jie Liu et al., 2017
HKW	1			5.31	8.59	1	ZONG3 ×YU87-1	Jie Liu et al., 2017
HKW	1			3.84	6.5	0.83	ZONG3 ×YU87-1	Jie Liu et al., 2017
HKW	1			2.75	4.35	0.33	DE3 ×BY815	Jie Liu et al., 2017
HKW	1			3.75	5.97	0.39	DE3 ×BY815	Jie Liu et al., 2017
HKW	1			2.85	4.5	0.48	K22 ×BY815	Jie Liu et al., 2017
HKW	1			3.17	4.91	0.51	K22 ×BY815	Jie Liu et al., 2017
HKW	1			4.82	7.89	-0.62	BY815 ×KUI3	Jie Liu et al., 2017
HKW	1			8.17	12.89	-0.79	BY815 ×KUI3	Jie Liu et al., 2017
HKW	1			5.4	8.79	-0.65	BY815 ×KUI3	Jie Liu et al., 2017
HKW	1			12.78	18.35	1.17	ZHENG58 ×SK	Jie Liu et al., 2017
HKW	1			2.62	3.2	0.69	ZHENG58 ×SK	Jie Liu et al., 2017
qHKW2	2	Beijing,2013	mk889–mk907	6.44	-1.7	8.86	365 RILs Ye478 ×Qi319	Zhang et al. 2017
q13yHKW2-1	2		AC206622-umc1776	4.22	-0.99	8.51	B73/SICAU1212, RILs (F6:7)	Yang et al. 2016
q13yHKW2-2	2		bnlg1893-chr2-236477	3.28	0.91	7.22	B73/SICAU1212, RILs (F6:7)	Yang et al. 2016
KW	2		umc1185-bnlg2248		-6.5	8.1	Chang7-2/Zheng58, F2:3	Ding et al. 2011
qHKW2-1	2	Yulin, 2015	umc1635-umc1065	3.48	-1.29	10.77	178/K12, 150 F7 RILs	Lan et al. 2018
qHKW2-2	2	Yangling, 2015	umc1536-umc2085	2.93	1.37	8.98	178/K12, 150 F7 RILs	Lan et al. 2018
qHKW2-2	2	Yulin, 2014	umc1536-umc2085	5.05	1.14	13.25	178/K12, 150 F7 RILs	Lan et al. 2018
qHKW2-3	2	Yulin, 2014	umc2202-bnlg1520	5.49	-1.95	17.99	178/K12, 150 F7 RILs	Lan et al. 2018
qHKW2-1	2	Huanggang, 2011	umc1165-umc1265	2.63	0.51	2.09	V671/ Mc, F2:3	Liu et al. 2014
qHKW2-1	2	Enshi, 2011	umc1165-umc1265	4.19	0.67	1.64	V671/ Mc, F2:3	Liu et al. 2014
qHKW2-2	2	Wuhan,2011	bnlg1831-bnlg1138	5.13	0.79	6.43	V671/ Mc, F2:3	Liu et al. 2014
qHKW2-3	2	Enshi, 2011	umc2023-umc1890	10.57	1.31	6.72	V671/ Mc, F2:3	Liu et al. 2014
qHKW2-3	2	Enshi, 2012	umc2023-umc1890	8.98	1.42	6.83	V671/ Mc, F2:3	Liu et al. 2014
qHKW2-4	2	Enshi, 2012	umc1049-bnlg1316	6.98	1.15	4.84	V671/ Mc, F2:3	Liu et al. 2014
qHKW2-4	2	Huanggang, 2011	umc1049-bnlg1316	5.64	0.4	1.6	V671/ Mc, F2:3	Liu et al. 2014
qHKW2-5	2	Huanggang, 2011	umc1526-umc1230	3.2	0.4	1.55	V671/ Mc, F2:3	Liu et al. 2014
kw (N1)	2		bnlg1175	3		13	flint line (F2)/fiodent line (Io), RILs	Coque & Gallais 2006
kw (N0)	2		bnlg1175	2.33		10.3	flint line (F2)/fiodent line (Io), RILs	Coque & Gallais 2006
kw2	2	Xiangfan	umc1065-umc2372	5.4	0.5	8.2	Zong3 × 87-1,266 F2:3	Yan et al. 2006
qx100GW-2-1	2	Xinxiang	phi402893–umc1227	3.2	0.81	5.6	Dan232/N04, F2:3,258 F9 RIL	Li et al. 2011
qx100GW-2-2	2	Xinxiang	umc1776–umc1448	3.4	0.95	7.5	Dan232/N04, F2:3,258 F9 RIL	Li et al. 2011
kw2-1	2		bnlg1092–bnlg125	3		4	B73/ H99	Frascaroli et al. 2007
kw2-2	2		umc1028–phi127	5		16.1	B73/ H99	Frascaroli et al. 2007
kw2-3	2		bnlg198–dupssr25	8		5.1	B73/ H99	Frascaroli et al. 2007
qP100KW2	2	2008	umc1542-umc1518	3.1	0.8	7.1	Ye478/Wu312	Cai et al. 2012
Qqkwei2	2	Henan, 2008	umc1875–umc1080	3	-0.94	9.5	Qi319/Huangzaosi , Ye478/ Huangzaosi	Peng et al. 2011
100kw(ww)	2		phi109642	3.78	1.09	6.39	X178/ B73, 234 F3	Xiao et al. 2005
100kw(ws)	2		umclO03	4.2	0.61	6.74	X178/ B73, 234 F3	Xiao et al. 2005
Wqkw2	2	Xinxiang	umc1485 - bnlg1831	3	7.5	5.2	Xu178/9 Zong3	Wei et al. 2016
Wt50k	2		74.8-84.2	10.36		3.93	Teosinte/B73, BC4	Liu et al., 2016
qHKWS2-1	2	2016/Chongzhou	84	51.23		19.71	mid-parental heterosis	Yinghong Liu et al., 2019
qHKWS2-2	2	2016/Chongzhou	90	38.13		13.32	mid-parental heterosis	Yinghong Liu et al., 2019
qHKWS2-3	2	2016/Jinghong	138	3.62		6.37	mid-parental heterosis	Yinghong Liu et al., 2019
qHKWS2-4	2	2016/Chongzhou	162	4.63		1.17	mid-parental heterosis	Yinghong Liu et al., 2019
qHKW2-2	2	Bifengxia	138	3.5617	1.2953	9.698	262 RIL	Xiao Zhang et al., 2021
qHKW2-1	2	BLUP	73	3.1454	0.5649	4.4303	262 RIL	Xiao Zhang et al., 2021
qHKW2-1	2	Nantong, 2016	SYN12624_SYN635	5.68	8.77	1.13	204 RILs, DH1M/T877	Derong Hao, et al., 2019
qHKW2-1	2	Sanya, 2017	SYN12624_SYN635	4.33	7.56	0.99	204 RILs, DH1M/T877	Derong Hao, et al., 2019
qHKW2-1	2	BLUP	SYN12624_SYN635	6.22	10.08	1.03	204 RILs, DH1M/T877	Derong Hao, et al., 2019
qHKW2-2	2	Nantong, 2017	SYN29649_SYN23572	5.18	7.03	0.89	204 RILs, DH1M/T877	Derong Hao, et al., 2019
HKW	2			2.9	4.53	-0.49	B73 ×BY804	Jie Liu et al., 2017
HKW	2			2.83	4.15	-0.65	YU87-1 ×BK	Jie Liu et al., 2017
HKW	2			2.94	4.29	-0.65	YU87-1 ×BK	Jie Liu et al., 2017
HKW	2			3.29	4.79	-0.68	YU87-1 ×BK	Jie Liu et al., 2017
HKW	2			2.65	3.89	-0.62	YU87-1 ×BK	Jie Liu et al., 2017
HKW	2			4.54	7.21	-0.69	K22 ×CI7	Jie Liu et al., 2017
HKW	2			3.65	5.86	-0.63	K22 ×CI7	Jie Liu et al., 2017
HKW	2			3.74	6.13	-0.66	KUI3 ×B77	Jie Liu et al., 2017
HKW	2			2.72	4.05	-0.65	ZONG3 ×YU87-1	Jie Liu et al., 2017
HKW	2			2.64	3.9	-0.32	DE3 ×BY815	Jie Liu et al., 2017
HKW	2			2.66	3.96	-0.31	DE3 ×BY815	Jie Liu et al., 2017
HKW	2			8.15	13.74	0.85	BY815 ×KUI3	Jie Liu et al., 2017
HKW	2			3.08	4.33	0.47	BY815 ×KUI3	Jie Liu et al., 2017
HKW	2			2.9	4.38	-0.47	BY815 ×KUI3	Jie Liu et al., 2017
qHKW-3	3		PZA00827.1_PZE-103115618	4.37	0.66	5.86	Zheng58 × SK, F6	Raihan et al. 2016
KW3	3		umc175	8.1	-7.3	22	Mo17/H99	Veldboom & Lee 1994
KW	3		bnlg420-umc1209		5.5	4.8	Chang7-2/Zheng58, F2:3	Ding et al. 2011
qHKW3-1	3	Yangling, 2015	phi104127-umc1814	3.38	0.91	8.75	178/K12, 150 F7 RILs	Lan et al. 2018
qHKW3-1	3	Yangling 2016	phi104127-umc1814	6.97	1.29	16.35	178/K12, 150 F7 RILs	Lan et al. 2018
qHKW3-2	3	Huludao, 2015	umc2369-bnlg1447	8.91	-2.22	21.54	178/K12, 150 F7 RILs	Lan et al. 2018
qHKW3-3	3	Huludao, 2015	umc1399-umc1320	2.95	1.23	6.62	178/K12, 150 F7 RILs	Lan et al. 2018
Wqkwei3	3				-0.7362	3.9	Weifeng322H	Li et al. 2013
Yqkwei3	3				-0.9659	5.1	Ye478H	Li et al. 2013
KW	3	2010	TAQKWS4441-AY104231	3.6694		21.0157	N209xMo17,R18xMo17	Prado et al. 2014
KW	3	2011	ZM011693-DT134	2.619		18.4695	N209xMo17,R18xMo17	Prado et al. 2014
KW	3	2011	TAQKWS4441-AY104231	4.5585		21.0764	N209xMo17,R18xMo17	Prado et al. 2014
KW	3		AY105094-DT134	2.7841	-3.0707		N209xMo17	Prado et al. 2014
KW	3		AY110901-CC635179	3.288	4.17715		R18xMo17	Prado et al. 2014
KW	3		AY104341-AY108851	3.7517	4.05315		R18xMo17	Prado et al. 2014
Qkw-hn-1	3		Umc1136 (0)	2.93	0.64	5.01	Mo17/Huangzao4, F9 RIL	Liu et al. 2010
Qkw-ln-1	3		Umc2048 (12.0)	3.64	1.01	12.63	Mo17/Huangzao4, F9 RIL	Liu et al. 2010
kw3	3	Xiangfan	umc1746-bnlg1523	3	–0.7	4.5	Zong3 × 87-1,266 F2:3	Yan et al. 2006
qy100GW1-3-1	3	Yinchuan	umc2263–umc1773	6.23	–1.04	9.11	8984/GY220, 282F7:8 RIL	Yang et al. 2012
qc100GW2-3-1	3	Xuchang	bnlg1904–umc1425	4.48	–1.27	7.05	8622/GY220,263 F7:8 RIL	Yang et al. 2012
qcGPR2-3-1	3	Xuchang	umc2259–bnlg1447	2.61	1.27	6.02	8622/GY220,263 F7:8 RIL	Yang et al. 2012
kw3	3		umc2071–bnlg1325	9		3	B73/ H99	Frascaroli et al. 2007
kw3	3			3.1	−0.54	4.4	Zong3/87-1 ,F2:3	Yan et al. 2006
q100KW3	3		bnlg1452-bnlg1035	3.84	0.32	7.28	Zheng58/Chang7-2	(uo et al. 2011
q100GW1-3-1	3		umc2256–umc2118	3.5	1.44	6.5	8984 9 GY220 (Pop.1)/ 8622 9 GY220 (Pop.2)	Li et al. 2009
q100GW1-3-2	3		bnlg1447–phi029	7.5	1.62	13.1	8984 9 GY220 (Pop.1)/ 8622 9 GY220 (Pop.2)	Li et al. 2009
qKW3a	3	Anyang,2009	umc2166–umc2050	3.78	−1.37	11.54	Nongda 108, Huang C 6 Xu 178,Immortalized F2	Zhang et al. 2014
qKW3b	3	Zhengzhou, 2010	bnlg1523–bnlg1144	4.03	−0.69	10.68	Nongda 108, Huang C 6 Xu 178,Immortalized F2	Zhang et al. 2014
qKW3b	3	Anyang,2010	bnlg1523–bnlg1144	3.8	−0.69	10.77	Nongda 108, Huang C 6 Xu 178,Immortalized F2	Zhang et al. 2014
100kw(ww)	3		bnlg1754	3.31	0.72	5.64	X178/ B73, 234 F3	Xiao et al. 2005
100kw(ws)	3		bnlg1144	3.22	0.78	6.15	X178/ B73, 234 F3	Xiao et al. 2005
100kw(ws)	3		bnlg1754	2.54	0.83	4.31	X178/ B73, 234 F3	Xiao et al. 2005
qHKW3-1	3		umc1012-umc1347	4.58	0.3	6.62	D276×D72	Chen et al. 2016
Wqkw3a	3	Xinxiang	umc1954 -umc1266	3	7.6	4.5	Xu178/9 Zong3	Wei et al. 2016
Wqkw3b	3	Xinxiang	umc1844- umc1320	3.1	5.4	7.2	Xu178/9 Zong3	Wei et al. 2016
Wqkw3c	3	Xinxiang	umc1170	3.1	-7.8	5.7	Xu178/9 Zong3	Wei et al. 2016
qKW-11	3			4.8	−1.80	10.5	SG5/SG7	Yanming Zhao & chengfu Su. 2019
Wt50k	3		63.9-70.6	12.16		4.63	Teosinte/B73, BC4	Liu et al., 2016
Wt50k	3		103.2-109.2	7.42		2.56	Teosinte/B73, BC4	Liu et al., 2016
Wt50k	3		90-92.6	13.72		5.81	BC4S2, BC4S4	Liu et al., 2016
qHKWS3-1	3	2015/Jinghong	30	4.04		7.09	mid-parental heterosis	Yinghong Liu et al., 2019
qHKWS3-1	3	2016/Jinghong	47	3.35	0.66	5.94	immortalized F2	Yinghong Liu et al., 2019
qHKWS3-1	3	2015/Jinghong	48	3.87	0.84	6.65	immortalized F2	Yinghong Liu et al., 2019
qHKWS3-2	3	2015/Jinghong	138	3.52	-0.78	5.67	immortalized F2	Yinghong Liu et al., 2019
qHKWS3-3	3	2015/Jinghong	172	3.07	-0.7	4.7	RIL	Yinghong Liu et al., 2019
qHKWS3-4	3	2016/Jinghong	178	3.4	-0.59	5.29	immortalized F2	Yinghong Liu et al., 2019
qHKWS3-5	3	2016/Jinghong	189	3.01	-0.57	5.65	RIL	Yinghong Liu et al., 2019
qHKWS3-5	3	2016/Chongzhou	189	3.01	-0.51	3.2	immortalized F2	Yinghong Liu et al., 2019
qHKWS3-6	3	2015/Jinghong	212	5.09	-0.94	9.03	immortalized F2	Yinghong Liu et al., 2019
qHKWS3-6	3	2016/Chongzhou	216	3.53		0.87	mid-parental heterosis	Yinghong Liu et al., 2019
qHKW3-1	3	Fenjiang	71	2.9833	−1.175	6.1243	262 RIL	Xiao Zhang et al., 2021
qHKW3-2	3	Wenjiang	94	2.5819	−0.7156	3.485	262 RIL	Xiao Zhang et al., 2021
qHKW3-1	3	Nantong, 2017	PZE-103000190_PZE-103000497	3.77	5.03	0.75	204 RILs, DH1M/T877	Derong Hao, et al., 2019
HKW	3			3.13	4.79	-0.47	DAN340 ×K22	Jie Liu et al., 2017
HKW	3			4.38	5.87	0.66	ZHENG58 ×SK	Jie Liu et al., 2017
KW4	4		npi410	4.3	5.1	12	Mo17/H99	Veldboom & Lee 1994
KW	4		umc1511-umc1702		-5.4	3.2	Chang7-2/Zheng58, F2:3	Ding et al. 2011
qHKW4-1	4	Huludao, 2015	umc1142-umc2027	2.62	-1.18	5.96	178/K12, 150 F7 RILs	Lan et al. 2018
qHKW4-2	4	Yulin, 2015	umc1869-umc2038	4.58	-1.64	17.28	178/K12, 150 F7 RILs	Lan et al. 2018
qHKW4-3	4	Huludao, 2014	umc1194-umc2384	3.16	-1.51	10.09	178/K12, 150 F7 RILs	Lan et al. 2018
qHKW4-3	4	Yangling, 2015	umc1585-umc1865	2.7	-0.76	6.16	178/K12, 150 F7 RILs	Lan et al. 2018
Dqkwei4	4				0.9033	6.4	Duo229H	Li et al. 2013
HBqkwei4	4				0.859	5.7	HuoBaiH	Li et al. 2013
HYqkwei4	4				0.6331	6.7	HuangYesi3H	Li et al. 2013
Kqkwei4-1	4				0.79	4.4	K12H	Li et al. 2013
Kqkwei4-2	4				0.498	1.7	K12H	Li et al. 2013
Lqkwei4	4				1.7623	20.5	Lv28H	Li et al. 2013
Mqkwei4	4				1.0913	7.9	Mo17H	Li et al. 2013
Yqkwei4	4				1.4995	12.2	Ye478H	Li et al. 2013
qHKW4-1	4		M4c191111480-M4c193226797	3.61	1.12	9.47	L220× PH4CV, 223 F2:3	Li et al. 2019
qHKW4*	4	Enshi, 2011	umc1847-umc1667	2.97	−1	3.84	V671/ Mc, F2:3	Liu et al. 2014
qHKW4-1	4	Beijing, 2009	M4062855410-M4063275786	4.18	1.22	10.94	Huangzaosi/LV28, 173 F7	Chen et al. 2016
qHKW4-1	4	Xinjiang, 2009	M4062855410-M4063275786	3.68	1.26	8.59	Huangzaosi/LV28, 173 F7	Chen et al. 2016
qHKW4-1	4	Henan, 2010	M4062855410-M4063275786	2.72	1.05	7.11	Huangzaosi/LV28, 173 F7	Chen et al. 2016
qhkw4	4		236,270,831–236,712,894	4.6	−1.20	6	Xianyu335 (PH6WC × PH4CV,F1)	Shi et al. 2017
Qkw-hn-2	4		Umc2011 (3.3)	3.46	0.74	7.19	Mo17/Huangzao4, F9 RIL	Liu et al. 2010
Qkw-ln-2	4		Umc2011 (8.0)	3.38	0.76	7.22	Mo17/Huangzao4, F9 RIL	Liu et al. 2010
kw (N1)	4		phi079	4.14		17.5	flint line (F2)/fiodent line (Io), RILs	Coque & Gallais 2006
kw (N0)	4		phi079	3.68		15.7	flint line (F2)/fiodent line (Io), RILs	Coque & Gallais 2006
kw4	4	wuhan	umc1173-umc2286	3.3	1	5.6	Zong3 × 87-1,266 F2:3	Yan et al. 2006
HKW(HP)	4	Taian	umc1288–umc1926	3.73	0.31	12.63	5003(107)/ 178,210 F2:3	Li et al. 2010
HKW(LP)	4	Taian	umc1288–umc1926	3.81	0.34	9.31	5003(107)/ 178,210 F2:3	Li et al. 2010
kw4-1	4		dupssr34–dupssr28	4		6.5	B73/ H99	Frascaroli et al. 2007
kw4-2	4		phi093–umc1101	6		8.8	B73/ H99	Frascaroli et al. 2007
kw4	4			3.5		4.4	Zong3/87-1 ,F2:3	Yan et al. 2006
q100KW4	4	2007	umc1757-bnlg1318	3	1.1	8.4	Ye478/Wu312	Cai et al. 2012
qP100KW4	4	2008	umc1620-umc1194	3.2	)1.2	8.2	Ye478/Wu312	Cai et al. 2012
rkw2	4		umc133a	3.5		2.6	CML444/SC-Malawi, RIL, F7:S6	Messmer et al. 2009
Qqkwei4	4	Henan, 2008	nc005–umc1869	7	-1.35	9.1	Qi319/Huangzaosi , Ye478/ Huangzaosi	Peng et al. 2011
Wqkw4	4	Xinxiang	phi076 -umc1058	4.5	6.6	6.9	Xu178/9 Zong3	Wei et al. 2016
qHKWS4	4	2016/Chongzhou	94	2.58	0.29	2.76	immortalized F2	Yinghong Liu et al., 2019
qHKW4-2	4	BLUP	208	3.9793	−0.6839	6.5185	262 RIL	Xiao Zhang et al., 2021
qHKW4-1	4	Wenjiang	203	5.1135	−1.0869	8.2208	262 RIL	Xiao Zhang et al., 2021
qHKW4-1	4	Sanya, 2017	PZE-104118348_PZE-104119147	3.46	5.6	-0.87	204 RILs, DH1M/T877	Derong Hao, et al., 2019
qHKW4-2	4	Nantong, 2017	SYN30108_PZE-104139562	4.28	6.21	-0.84	204 RILs, DH1M/T877	Derong Hao, et al., 2019
HKW	4			7.7	13.07	0.84	B73 ×BY804	Jie Liu et al., 2017
HKW	4			5.59	9.73	0.72	B73 ×BY804	Jie Liu et al., 2017
HKW	4			5.6	9.5	-0.97	YU87-1 ×BK	Jie Liu et al., 2017
HKW	4			3.63	5.83	0.61	K22 ×CI7	Jie Liu et al., 2017
HKW	4			2.72	4.47	0.56	KUI3 ×B77	Jie Liu et al., 2017
HKW	4			4.01	6.31	0.39	DE3 ×BY815	Jie Liu et al., 2017
HKW	4			3.03	4.82	0.35	DE3 ×BY815	Jie Liu et al., 2017
KW5	5		umc 166	2.9	-4.7	11	Mo17/H99	Veldboom & Lee 1994
KW	5		bnlg278-umc1680		7.9	4.7	Chang7-2/Zheng58, F2:3	Ding et al. 2011
HBqkwei5	5				-1.021	8.1	HuoBaiH	Li et al. 2013
Kqkwei5	5				-1.1748	9.6	K12H	Li et al. 2013
Lqkwei5	5				-0.6427	2.7	Lv28H	Li et al. 2013
qHKW5	5	Enshi, 2011	umc2060-umc1784	3.88	0.78	2.43	V671/ Mc, F2:3	Liu et al. 2014
KW	5	2010	CT08SNP271-M011159_18	5.2208		65.1423	N209xMo17,R18xMo17	Prado et al. 2014
KW	5	2011	CT08SNP271-ZM011159_18	4.7502		39.25	N209xMo17,R18xMo17	Prado et al. 2014
KW	5		PM0118-292-TAQKWS3434	4.4592	4.5039		R18xMo17	Prado et al. 2014
qhkw5	5		9,190,642–37,277,356				Xianyu335 (PH6WC × PH4CV,F1)	Shi et al. 2017
qhkw5	5		9,190,642–37,277,356	7.7	−1.40	11.4	Xianyu335 (PH6WC × PH4CV,F1)	Shi et al. 2017
kw (N1)	5		gsy258a_ANTI	2.75		12	flint line (F2)/fiodent line (Io), RILs	Coque & Gallais 2006
kw (N0)	5		gsy258a_ANTI	2.29		10.1	flint line (F2)/fiodent line (Io), RILs	Coque & Gallais 2006
qz100GW1-5-1	5	Zhengzhou	umc2115–bnlg1879	3.65	1.07	7.88	8984/GY220, 282F7:8 RIL	Yang et al. 2012
qy100GW1-5-1	5	Yinchuan	bnlg1879–umc1162	3.39	0.74	5.71	8984/GY220, 282F7:8 RIL	Yang et al. 2012
HKW(HP)	5	Taian	umc1587–bnlg1406	2.98	−0.16	11.79	5003(107)/ 178,210 F2:3	Li et al. 2010
HKW(HP)	5	Yantai	umc1587–bnlg1406	2.76	−0.14	11.32	5003(107)/ 178,210 F2:3	Li et al. 2010
HKW(LP)	5	Yantai	umc1587–bnlg1406	3.15	−0.52	8.42	5003(107)/ 178,210 F2:3	Li et al. 2010
HKW(LP)	5	Taian	umc1792–umc1829	4.26	−0.09	10.89	5003(107)/ 178,210 F2:3	Li et al. 2010
HKW(LP)	5	Yantai	umc1792–umc1829	3.15	−0.08	10.33	5003(107)/ 178,210 F2:3	Li et al. 2010
q7z100GW-5-1	5	07Zhengzhou	umc1478–bnlg565	4	0.93	8.5	Dan232/N04, F2:3,258 F9 RIL	Li et al. 2011
q7z100GW-5-2	5	07Zhengzhou	bnlg565–phi109188	3.1	1.1	12	Dan232/N04, F2:3,258 F9 RIL	Li et al. 2011
qw100GW-5-1	5	Wenxian	umc1478–bnlg565	3.7	0.92	8.2	Dan232/N04, F2:3,258 F9 RIL	Li et al. 2011
qx100GW-5-1	5	Xinxiang	umc1478–bnlg565	3.1	0.86	6.1	Dan232/N04, F2:3,258 F9 RIL	Li et al. 2011
qx100GW-5-2	5	Xinxiang	bnlg565–phi109188	3.3	1.19	11.7	Dan232/N04, F2:3,258 F9 RIL	Li et al. 2011
q8z100GW-5-3	5	08Zhengzhou	umc1502–umc1941	3	0.78	5.7	Dan232/N04, F2:3,258 F9 RIL	Li et al. 2011
kw5-1	5		phi008a–bnlg557	7		4.9	B73/ H99	Frascaroli et al., 2007
KW5-2	5		dupssr7–umc1482	2.8		11.6	B73/ H99	Frascaroli et al., 2007
q100KW5	5	2007	phi113-umc1990	3.2	)1.8	8.1	Ye478/Wu312	Cai et al. 2012
qN100KW5a	5	2007	umc1990-bnlg2323	3.6	)1.2	9.3	Ye478/Wu312	Cai et al. 2012
qN100KW5b	5	2008	bnlg1306-umc1072	4	1.2	8.7	Ye478/Wu312	Cai et al. 2012
qP100KW5	5	2008	bnlg2323-umc1332	7.3	)1.8	15.4	Ye478/Wu312	Cai et al. 2012
q100KW4	5		bnlg1287-umc2120	6.15	0.47	8.25	Zheng58/Chang7-2	Guo et al. 2011
q100KW4	5		umc2120-umc2115	5.24	0.39	6.43	Zheng58/Chang7-2	Guo et al. 2011
gw5.1	5		umc1355–umc1941	6.5	26.57	16.73	Qi-319 (Q319)/ Mo17	Zheng et al. 2009
qKW5	5	Anyang,2009	phi331888–bnlg1287	3.93	0.15	5.81	Nongda 108, Huang C 6 Xu 178,Immortalized F2	Zhang et al. 2014
qHKW5-1	5		bnlg1700-umc2298	6.15	0.46	8.23	D276×D72	Chen et al. 2016
Wt50k	5		65.0-74.8	22.39		7.24	Teosinte/B73, BC4	Liu et al., 2016
Wt50k	5		65.0-74.8	18.51		6.68	BC4S2, BC4S4	Liu et al., 2016
qHKWS5-1	5	2016/Chongzhou	107	7.49	-0.95	8.07	RIL	Yinghong Liu et al., 2019
qHKWS5-2	5	2016/Jinghong	159	3.31	-0.62	5.25	immortalized F2	Yinghong Liu et al., 2019
qHKW5-1	5	Bifengxia	142	2.7148	1.0462	6.3625	262 RIL	Xiao Zhang et al., 2021
qHKW5-2	5	BLUP	149	4.1794	0.6594	6.0732	262 RIL	Xiao Zhang et al., 2021
qHKW5-3	5	Chongzhou	196	2.666	0.7888	6.7964	262 RIL	Xiao Zhang et al., 2021
qHKW5-2	5	Wenjiang	147	5.9191	1.1025	8.4931	262 RIL	Xiao Zhang et al., 2021
qHKW5-1	5	Nantong, 2017	PZE-105107790_PZE-105108927	4.57	6.39	-0.84	204 RILs, DH1M/T877	Derong Hao, et al., 2019
qHKW5-1	5	BLUP	PZE-105107790_PZE-105108927	3.71	5.72	-0.77	204 RILs, DH1M/T877	Derong Hao, et al., 2019
qHKW5-2	5	Nantong, 2016	PZE-105130823_PZE-105132493	4	5.73	-0.91	204 RILs, DH1M/T877	Derong Hao, et al., 2019
HKW	5			2.72	3.96	-0.48	B73 ×BY804	Jie Liu et al., 2017
HKW	5			3.72	6.01	0.77	YU87-1 ×BK	Jie Liu et al., 2017
HKW	5			2.8	4.65	0.67	YU87-1 ×BK	Jie Liu et al., 2017
HKW	5			5.43	8.54	-0.98	DAN340 ×K22	Jie Liu et al., 2017
HKW	5			4.53	8.08	0.94	ZONG3 ×YU87-1	Jie Liu et al., 2017
HKW	5			4.9	8.15	0.93	ZONG3 ×YU87-1	Jie Liu et al., 2017
HKW	5			4.86	8.77	0.95	ZONG3 ×YU87-1	Jie Liu et al., 2017
HKW	5			3.3	5.44	0.39	DE3 ×BY815	Jie Liu et al., 2017
HKW	5			4.75	7.7	0.48	DE3 ×BY815	Jie Liu et al., 2017
HKW	5			5.08	8.69	-0.54	DE3 ×BY815	Jie Liu et al., 2017
HKW	5			7.76	13.06	-0.62	DE3 ×BY815	Jie Liu et al., 2017
HKW	5			4.42	8.26	-0.49	DE3 ×BY815	Jie Liu et al., 2017
KW6	6		npi280	4.7	- 6 . 0	19	Mo17/H99	Veldboom & Lee 1994
Dqkwei6	6				1.4557	12.6	Duo229H	Li et al. 2013
Qqkwei6	6				-0.9772	5.1	Qi319H	Li et al. 2013
Wqkwei6	6				0.6492	3	Weifeng322H	Li et al. 2013
KW	6		M1_18-AF019146	2.521	4.77755		N209xMo17	Prado et al. 2014
KW	6		M1_18-AF019146	3.1409	3.8329		R18xMo17	Prado et al. 2014
q100KW6	6	2011	bnlg1740-bnlg1136	5.94	1.1	18.07	dent corn/waxy corn,80 F7:8	Sa et al., 2015
qc100GW2-6-2	6	Xuchang	umc2123–phi070	5.57	–1.33	11.71	8622/GY220,263 F7:8 RIL	Yang et al. 2012
qz100GW2-6-1	6	Zhengzhou	umc1350–bnlg1740	5.44	–1.41	9.59	8622/GY220,263 F7:8 RIL	Yang et al. 2012
q7z100GW-6-1	6	07Zhengzhou	umc1883–umc1018	3.8	0.73	5.1	Dan232/N04, F2:3,258 F9 RIL	Li et al. 2011
qN100KW6b	6	2007	umc1257-umc1857	3.2	1.3	8.1	Ye478/Wu312	Cai et al. 2012
qN100KW6a	6	2008	umc1006-umc1257	2.3	0.9	6.1	Ye478/Wu312	Cai et al. 2012
q100KW5	6		umc1726-M6-17	20.63	0.4	28.16	Zheng58/Chang7-2	Guo et al. 2011
q100GW1-6-1	6		umc2312–umc2314	5.4	1.44	8.6	8984 9 GY220 (Pop.1)/ 8622 9 GY220 (Pop.2)	Li et al. 2009
qKW6a	6	Zhengzhou, 2009	phi299852–umc1341	4.05	0.42	24.27	Nongda 108, Huang C 6 Xu 178,Immortalized F2	Zhang et al. 2014
qKW6b	6	Zhengzhou, 2009	umc1912–phi452693	4.61	0.78	17.15	Nongda 108, Huang C 6 Xu 178,Immortalized F2	Zhang et al. 2014
qKW6b	6	Zhengzhou, 2009	umc1912–phi452693	7.5	0.97	18.31	Nongda 108, Huang C 6 Xu 178,Immortalized F2	Zhang et al. 2014
qKW6b	6	Zhengzhou, 2009	umc1912–phi452693	4.74	0.86	9.77	Nongda 108, Huang C 6 Xu 178,Immortalized F2	Zhang et al. 2014
qKW6b	6	Zhengzhou, 2009	umc1912–phi452693	4.32	0.85	7.62	Nongda 108, Huang C 6 Xu 178,Immortalized F2	Zhang et al. 2014
qKW6b	6	Anyang,2009	umc1912–phi452693	4.57	0.8	15.3	Nongda 108, Huang C 6 Xu 178,Immortalized F2	Zhang et al. 2014
qKW6b	6	Anyang,2009	umc1912–phi452693	5.99	0.88	14.98	Nongda 108, Huang C 6 Xu 178,Immortalized F2	Zhang et al. 2014
qKW6b	6	Anyang,2009	umc1912–phi452693	5.89	0.92	11.3	Nongda 108, Huang C 6 Xu 178,Immortalized F2	Zhang et al. 2014
qKW6b	6	Zhengzhou, 2010	umc1912–phi452693	4.25	0.78	17.37	Nongda 108, Huang C 6 Xu 178,Immortalized F2	Zhang et al. 2014
qKW6b	6	Zhengzhou, 2010	umc1912–phi452693	5.73	0.82	15.84	Nongda 108, Huang C 6 Xu 178,Immortalized F2	Zhang et al. 2014
qKW6b	6	Zhengzhou, 2010	umc1912–phi452693	4.85	0.9	11.29	Nongda 108, Huang C 6 Xu 178,Immortalized F2	Zhang et al. 2014
qKW6b	6	Zhengzhou, 2010	umc1912–phi452693	5.04	1.03	11.7	Nongda 108, Huang C 6 Xu 178,Immortalized F2	Zhang et al. 2014
qKW6b	6	Anyang,2010	umc1912–phi452693	5.92	0.77	13.65	Nongda 108, Huang C 6 Xu 178,Immortalized F2	Zhang et al. 2014
qKW6b	6	Anyang,2010	umc1912–phi452693	6.14	0.94	12.8	Nongda 108, Huang C 6 Xu 178,Immortalized F2	Zhang et al. 2014
Wqkw6	6	xuchang	umc1614 - umc1020	4.3	14.6	7.9	Xu178/9 Zong3	Wei et al., 2016
qHKWS6-1	6	2015/Jinghong	44	3.34	0.74	5.3	RIL	Yinghong Liu et al., 2019
qHKWS6-2	6	2016/Jinghong	114	3.6		8.5	mid-parental heterosis	Yinghong Liu et al., 2019
qHKWS6-2	6	2016/Chongzhou	132	4.91	0.88	6.95	RIL	Yinghong Liu et al., 2019
qHKW6	6	Chongzhou	47	2.9841	−0.8448	7.8404	262 RIL	Xiao Zhang et al., 2021
HKW	6			6.3	12.13	0.82	B73 ×BY804	Jie Liu et al., 2017
HKW	6			8.6	14.37	0.88	B73 ×BY804	Jie Liu et al., 2017
HKW	6			4.23	7.45	0.63	B73 ×BY804	Jie Liu et al., 2017
HKW	6			2.68	3.71	0.42	DAN340 ×K22	Jie Liu et al., 2017
qHKW7	7	Beijing,2014/ Gongzhuling, 2014	mk3390–mk3403	6.17	1.96	7.13	365 RILs Ye478 ×Qi319	Zhang et al. 2017
qHKW-7a	7		PZE-107016866_PZE-107058764	4.05	0.61	4.72	Zheng58 × SK, F6	Raihan et al. 2016
qHKW-7b	7		SYN12221_SYN17039	8.64	0.95	11.96	Zheng58 × SK, F6	Raihan et al. 2016
qHKW-7c	7		PZE-107070979-ZM013845-0612	2.75	0.52	3.27	Zheng58 × SK, F6	Raihan et al. 2016
Yqkwei7	7				-0.9162	4.6	Ye478H	Li et al. 2013
Zqkwei7	7				-0.8937	4.6	Zheng58H	Li et al. 2013
qHKW7	7	Enshi, 2012	bnlg2259-umc2197	3.68	0.04	0.46	V671/ Mc, F2:3	Liu et al. 2014
KW	7		MAGI_19986_1-ZM004923	3.6631	-5.05225		N209xMo17	Prado et al. 2014
KW	7		AY103744-TC312987	4.9407	7.31715		R18xMo17	Prado et al. 2014
qHKW7-1	7	Xinjiang, 2010	M7163987050-M7164693454	3.69	1.23	8.85	Huangzaosi/LV28, 173 F7	Chen et al. 2016
Qkw-hn-3	7		Phi112 (0)	3.45	-0.7	5.98	Mo17/Huangzao4, F9 RIL	Liu et al. 2010
Qkw-ln-3	7		Phi112 (0)	2.83	-0.62	4.47	Mo17/Huangzao4, F9 RIL	Liu et al. 2010
kw7a	7	Xiangfan	phi034-bnlg1792	5.3	1.1	8.9	Zong3 × 87-1,266 F2:3	Yan et al. 2006
kw7b	7	wuhan	bnlg2233-bnlg1305	4.3	1.1	8.5	Zong3 × 87-1,266 F2:3	Yan et al. 2006
qz100GW2-7-1	7	Zhengzhou	umc2057–umc1936	4.69	–2.17	22.8	8622/GY220,263 F7:8 RIL	Yang et al. 2012
q7z100GW-7-1	7	07Zhengzhou	umc2057–umc1567	3.1	0.76	5.7	Dan232/N04, F2:3,258 F9 RIL	Li et al. 2011
qw100GW-7-1	7	Wenxian	umc2057–umc1567	6.9	1.16	11.6	Dan232/N04, F2:3,258 F9 RIL	Li et al. 2011
qx100GW-7-1	7	Xinxiang	umc2057–umc1567	9	1.38	15.8	Dan232/N04, F2:3,258 F9 RIL	Li et al. 2011
q8z100GW-7-1	7	08Zhengzhou	umc2057–umc1567	8.1	1.34	16.7	Dan232/N04, F2:3,258 F9 RIL	Li et al. 2011
KWEI	7		7B-7–7B-6	8.44	-0.18	15.55	Ye478/Huangzaosi (HZS),BC3F2	Li et al. 2016
kw7-1	7		bnlg434–umc1134	3.6		12.3	B73/ H99	Frascaroli et al. 2007
kw7-2	7		umc1029–bnl7.61	4.5		12.7	B73/ H99	Frascaroli et al. 200
kw7a	7			3.3	0.78	7.2	Zong3/87-1 ,F2:3	Yan et al. 2006
qP100KW7	7	2008	bnlg398-mmc0411	3.1	0.9	8.9	Ye478/Wu312	Cai et al. 2012
rkw1	7		bnlg1094	4.9		8	CML444/SC-Malawi, RIL, F7:S6	Messmer et al. 2009
kw7	7		umc1888-umc1710	3.78		1.72	Yuyu22,RIL F8	Tang et al. 2010
qKW7a	7	Zhengzhou, 2009	bnlg1305–dupssr11	3.75	0.47	6.36	Nongda 108, Huang C 6 Xu 178,Immortalized F2	Zhang et al. 2014
qKW7a	7	Zhengzhou, 2009	bnlg1305–dupssr11	5.7	0.59	6.34	Nongda 108, Huang C 6 Xu 178,Immortalized F2	Zhang et al. 2014
qKW7b	7	Zhengzhou, 2009	umc1987–bnlg1305	8.14	1.03	10.15	Nongda 108, Huang C 6 Xu 178,Immortalized F2	Zhang et al. 2014
qKW7b	7	Zhengzhou, 2009	umc1987–bnlg1305	5.9	1.98	11.4	Nongda 108, Huang C 6 Xu 178,Immortalized F2	Zhang et al. 2014
qKW7a	7	Anyang,2009	bnlg1305–dupssr11	6.24	0.96	11.84	Nongda 108, Huang C 6 Xu 178,Immortalized F2	Zhang et al. 2014
qKW7a	7	Anyang,2009	bnlg1305–dupssr11	4.07	0.59	7.05	Nongda 108, Huang C 6 Xu 178,Immortalized F2	Zhang et al. 2014
qKW7b	7	Anyang,2009	umc1987–bnlg1305	6.95	1.04	6.91	Nongda 108, Huang C 6 Xu 178,Immortalized F2	Zhang et al. 2014
qKW7b	7	Anyang,2009	umc1987–bnlg1305	4.93	0.82	6.02	Nongda 108, Huang C 6 Xu 178,Immortalized F2	Zhang et al. 2014
qKW7b	7	Anyang,2009	umc1987–bnlg1305	6.86	2.03	12.6	Nongda 108, Huang C 6 Xu 178,Immortalized F2	Zhang et al. 2014
qKW7b	7	Zhengzhou, 2010	umc1987–bnlg1305	5	0.86	8.93	Nongda 108, Huang C 6 Xu 178,Immortalized F2	Zhang et al. 2014
qKW7b	7	Zhengzhou, 2010	umc1987–bnlg1305	7.55	1.15	13.01	Nongda 108, Huang C 6 Xu 178,Immortalized F2	Zhang et al. 2014
qKW7b	7	Zhengzhou, 2010	umc1987–bnlg1305	7.19	2.11	13.94	Nongda 108, Huang C 6 Xu 178,Immortalized F2	Zhang et al. 2014
qKW7a	7	Anyang,2010	bnlg1305–dupssr11	4.42	0.57	9.47	Nongda 108, Huang C 6 Xu 178,Immortalized F2	Zhang et al. 2014
qKW7b	7	Anyang,2010	umc1987–bnlg1305	5.75	0.82	8.53	Nongda 108, Huang C 6 Xu 178,Immortalized F2	Zhang et al. 2014
qKW7c	7	Anyang,2010	umc0171–umc1545	3.78	−0.62	4.22	Nongda 108, Huang C 6 Xu 178,Immortalized F2	Zhang et al. 2014
qKW7b	7	Anyang,2010	umc1987–bnlg1305	5.67	1.11	11.34	Nongda 108, Huang C 6 Xu 178,Immortalized F2	Zhang et al. 2014
qKW7d	7	Anyang,2010	bnlg1808–umc1987	3.99	1.14	9.13	Nongda 108, Huang C 6 Xu 178,Immortalized F2	Zhang et al. 2014
qHKW7-1	7		umc2222-phi082	4.77	-0.11	6.72	D276×D72	Chen et al. 2016
qKW-7	7			3.1	−0.81	2.67	SG5/SG7	Yanming Zhao & chengfu Su. 2019
qKW-7	7			4.5	−1.05	7.3	SG5/SG7	Yanming Zhao & chengfu Su. 2019
qHKWS7-1	7	2016/Chongzhou	38	4.42	0	5.01	immortalized F2	Yinghong Liu et al., 2019
qHKWS7-2	7	2015/Jinghong	54	3.71	0.01	6.25	immortalized F2	Yinghong Liu et al., 2019
qHKWS7-3	7	2016/Chongzhou	68	2.89	0.16	3.88	immortalized F2	Yinghong Liu et al., 2019
qHKWS7-4	7	2016/Chongzhou	89	6.57	-0.96	7.55	immortalized F2	Yinghong Liu et al., 2019
qHKWS7-4	7	2015/Jinghong	92	5.31		9.32	mid-parental heterosis	Yinghong Liu et al., 2019
qHKWS7-5	7	2016/Chongzhou	130	8.09	1.1	10.32	immortalized F2	Yinghong Liu et al., 2019
qHKWS7-5	7	2016/Chongzhou	147	3.56	0.72	4.69	RIL	Yinghong Liu et al., 2019
qHKW7	7	Wenjiang	15	2.7407	−0.738	3.7862	262 RIL	Xiao Zhang et al., 2021
HKW	7			3.31	5.4	-0.79	YU87-1 ×BK	Jie Liu et al., 2017
HKW	7			3.77	6.1	-0.85	YU87-1 ×BK	Jie Liu et al., 2017
HKW	7			2.64	4.38	-0.74	YU87-1 ×BK	Jie Liu et al., 2017
HKW	7			2.77	4.6	-0.72	YU87-1 ×BK	Jie Liu et al., 2017
HKW	7			3.14	5.22	-0.57	K22 ×CI7	Jie Liu et al., 2017
HKW	7			4.8	7.82	-0.7	K22 ×CI7	Jie Liu et al., 2017
HKW	7			5.99	9.94	0.85	KUI3 ×B77	Jie Liu et al., 2017
HKW	7			3.73	6.02	-0.8	ZONG3 ×YU87-1	Jie Liu et al., 2017
HKW	7			2.96	4.82	-0.7	ZONG3 ×YU87-1	Jie Liu et al., 2017
HKW	7			2.63	3.99	0.45	K22 ×BY815	Jie Liu et al., 2017
HKW	7			3.2	4.82	0.49	K22 ×BY815	Jie Liu et al., 2017
HKW	7			3.33	5.05	0.49	BY815 ×KUI3	Jie Liu et al., 2017
HKW	7			4.06	4.72	0.61	ZHENG58 ×SK	Jie Liu et al., 2017
HKW	7			2.76	3.28	0.52	ZHENG58 ×SK	Jie Liu et al., 2017
HKW	7			8.65	11.96	0.95	ZHENG58 ×SK	Jie Liu et al., 2017
qHKW8	8	Beijing,2013	mk3897–mk3926	3.59	-1.31	5.31	365 RILs Ye478 ×Qi319	Zhang et al. 2017
qHKW-8	8		PZE-108094442_SYN22950	4.01	0.62	5.2	Zheng58 × SK, F6	Raihan et al. 2016
qHKW8-1	8	Yangling, 2014	umc1034-phi115	2.77	-1.14	10.73	178/K12, 150 F7 RILs	Lan et al. 2018
Dqkwei8	8				0.808	5.3	Duo229H	Li et al. 2013
KW	8		BE344595-AY105770	2.6851	-5.15765		N209xMo17	Prado et al. 2014
kw8-1	8		bnlg669–umc1904	5.7		3.6	B73/ H99	Frascaroli et al. 2007
kw8-2	8		phi121–bnlg666	8		6.6	B73/ H99	Frascaroli et al. 2007
q100KW8	8	2007	bnlg1823-umc1268	5	)1.7	10.5	Ye478/Wu312	Cai et al. 2012
qN100KW8	8	2007	phi115-bnlg666	3.1	)1.9	8.5	Ye478/Wu312	Cai et al. 2012
Qqkwei8	8	Henan, 2007	bnlg1352–umc1778	5	-1.16	14.2	Qi319/Huangzaosi , Ye478/ Huangzaosi	Peng et al. 2011
gw8.1	8		umc1139–umc1075	3.54	18.98	7.71	Qi-319 (Q319)/ Mo17	Zheng et al. 2009
100kw(ww)	8		phil19	2.46	-0.72	6.01	X178/ B73, 234 F3	Xiao et al. 2005
100kw(ws)	8		umc1933	4.19	0.19	6.53	X178/ B73, 234 F3	Xiao et al. 2005
qKW-13	8			5.2	−1.21	5.85	SG5/SG7	Yanming Zhao & chengfu Su. 2019
qKW-13	8			6.5	−1.47	8.4	SG5/SG7	Yanming Zhao & chengfu Su. 2019
Wt50k	8		54.8-64.2	18.69		6.31	Teosinte/B73, BC4	Liu et al., 2016
Wt50k	8		54.8-64.2	17.98		6.98	BC4S2, BC4S4	Liu et al., 2016
qHKWS8-1	8	2016/Chongzhou	9	4.02		1.07	mid-parental heterosis	Yinghong Liu et al., 2019
qHKWS8-2	8	2016/Jinghong	97	3.13		4.58	mid-parental heterosis	Yinghong Liu et al., 2019
qHKW8-2	8	Bifengxia	181	3.4331	−1.1153	7.2705	262 RIL	Xiao Zhang et al., 2021
qHKW8-2	8	BLUP	181	6.6654	−0.8575	10.2598	262 RIL	Xiao Zhang et al., 2021
qHKW8-1	8	Chongzhou	178	3.3543	−0.927	9.475	262 RIL	Xiao Zhang et al., 2021
qHKW8-3	8	Fenjiang	213	2.6804	−1.1117	5.5831	262 RIL	Xiao Zhang et al., 2021
qHKW8-4	8	Wenjiang	215	4.3879	−0.9282	6.0248	262 RIL	Xiao Zhang et al., 2021
HKW	8			3.08	5.02	0.73	YU87-1 ×BK	Jie Liu et al., 2017
HKW	8			2.53	4.08	-0.65	ZONG3 ×YU87-1	Jie Liu et al., 2017
HKW	8			4.01	5.2	0.63	ZHENG58 ×SK	Jie Liu et al., 2017
qHKW9	9	Gongzhuling, 2013/4	mk4144–mk4164	5.09	1.54	5.25	365 RILs Ye478 ×Qi319	Zhang et al. 2017
q13yHKW9-1	9		chr9-111431-umc1120	2.96	-0.84	5.98	B73/SICAU1212, RILs (F6:7)	Yang et al. 2016
qHKW-9	9		PZE-109109569_SYN8851	6.05	0.79	7.92	Zheng58 × SK, F6	Raihan et al. 2016
Lqkwei9	9				-0.9123	5.5	Lv28H	Li et al. 2013
qHKW9-1	9		M9c13912204-M9c17315561	4.1	-1.15	10.86	L220× PH4CV, 223 F2:3	Li et al. 2019
KW	9	2010	TC306801-CL400916	2.7209		10.5556	N209xMo17,R18xMo17	Prado et al. 2014
KW	9	2011	TC306801-CL400916	3.2097		16.0275	N209xMo17,R18xMo17	Prado et al. 2014
KW	9		AY107149_U-TC306801	8.4211	7.13025		R18xMo17	Prado et al. 2014
qhkw9	9		98,759,616–140,476,634	4	1	5.8	Xianyu335 (PH6WC × PH4CV,F1)	Shi et al. 2017
Qkw-hn-4	9		Umc1636 (0)	3.89	-0.78	8.13	Mo17/Huangzao4, F9 RIL	Liu et al. 2010
Qkw-ln-4	9		Umc1636 (2.0)	7.21	-1.07	14.47	Mo17/Huangzao4, F9 RIL	Liu et al. 2010
kw9	9	Xiangfan	bnlg1911-bnl5.09	3.8	–1.1	7.1	Zong3 × 87-1,266 F2:3	Yan et al. 2006
qc100GW1-9-1	9	Xuchang	phi108411–umc1733	3.49	0.98	6.28	8984/GY220, 282F7:8 RIL	Yang et al. 2012
qy100GW1-9-1	9	Yinchuan	umc1494–umc1417	3.53	0.77	4.69	8984/GY220, 282F7:8 RIL	Yang et al. 2012
qc100GW2-9-1	9	Xuchang	umc1733–umc1942	2.68	0.98	4.98	8622/GY220,263 F7:8 RIL	Yang et al. 2012
qx100GW2-9-1	9	Xinxiang	umc1733–umc1942	7.46	1.52	15.17	8622/GY220,263 F7:8 RIL	Yang et al. 2012
HKW(LP)	9	Taian	bnlg1375–umc1137	4.08	0.18	10.19	5003(107)/ 178,210 F2:3	(Li et al., 2010)
kw9	9		umc1040–php10005	5.71364		0.9	B73/ H99	Frascaroli et al. 2007
gw9.1	9		umc1636–umc1267	3.42	)20.13	7.5	Qi-319 (Q319)/ Mo17	Zheng et al. 2009
qKW9	9	Anyang,2009	umc2393–bnlg1714	6.27	1.34	12.32	Nongda 108, Huang C 6 Xu 178,Immortalized F2	Zhang et al. 2014
Wqkw9	9	Xunxian	umc2207	3	13.2	10.6	Xu178/9 Zong3	Wei et al. 2016
qKW-14	9			6.7	1.47	8.67	SG5/SG7	Yanming Zhao & chengfu Su. 2019
qKW-14	9			6.2	1.23	5.7	SG5/SG7	Yanming Zhao & chengfu Su. 2019
qHKWS9-1	9	2014/Jinghong	53	3.67	0.49	5.55	RIL	Yinghong Liu et al., 2019
qHKWS9-2	9	2016/Chongzhou	122	3.46	-0.33	3.82	immortalized F2	Yinghong Liu et al., 2019
qHKWS9-3	9	2016/Chongzhou	162	3.9	0.66	7.42	RIL	Yinghong Liu et al., 2019
HKW	9			4.16	7.01	-0.7	KUI3 ×B77	Jie Liu et al., 2017
HKW	9			5.35	9.03	-0.83	KUI3 ×B77	Jie Liu et al., 2017
HKW	9			3.1	5.18	-0.61	KUI3 ×B77	Jie Liu et al., 2017
HKW	9			2.87	4.58	0.68	ZONG3 ×YU87-1	Jie Liu et al., 2017
HKW	9			3.29	4.8	0.36	DE3 ×BY815	Jie Liu et al., 2017
HKW	9			2.87	4.21	0.33	DE3 ×BY815	Jie Liu et al., 2017
HKW	9			8.42	13.62	-0.82	K22 ×BY815	Jie Liu et al., 2017
HKW	9			5.39	9.04	-0.68	K22 ×BY815	Jie Liu et al., 2017
HKW	9			2.93	4.46	0.46	BY815 ×KUI3	Jie Liu et al., 2017
HKW	9			3.3	5	0.49	BY815 ×KUI3	Jie Liu et al., 2017
HKW	9			6.06	7.93	0.8	ZHENG58 ×SK	Jie Liu et al., 2017
qHKW10-1	10	Yulin, 2015	umc2021-bnlg1185	2.95	1.18	8.96	178/K12, 150 F7 RILs	Lan et al. 2018
Lqkwei10	10				-0.6977	3.2	Lv28H	Li et al. 2013
Wqkwei10	10				0.9248	6.1	Weifeng322H	Li et al. 2013
Zqkwei10	10				-0.6559	2.5	Zheng58H	Li et al. 2013
KW	10	2010	MAIZE.4293.C1-AJ400868	4.2722		32.2029	N209xMo17,R18xMo17	Prado et al. 2014
KW	10	2011	MAIZE.4293.C1-AJ400868	4.1485		22.0185	N209xMo17,R18xMo17	Prado et al. 2014
KW	10		AJ400868-OS004114	3.3917	7.18655		N209xMo17	Prado et al. 2014
KW	10		AJ400868-OS004114	2.5768	4.80395		R18xMo17	Prado et al. 2014
q100KW10	10	2011	phi035-umc1045	7.58	1.32	25.87	dent corn/waxy corn,80 F7:8	Sa et al. 2015
q100KW10	10	2012	phi035-umc1045	14.04	1.74	58.72	dent corn/waxy corn,80 F7:8	Sa et al. 2015
qhkw10	10		2,802,786–11,200,899	5.9	1.5	9.6	Xianyu335 (PH6WC × PH4CV,F1)	Shi et al. 2017
kw10	10	wuhan	bnlg1655-phi084	4.5	–1.2	7.1	Zong3 × 87-1,266 F2:3	Yan et al. 2006
qx100GW-10-1	10	Xinxiang	umc1938–umc2163	4.8	0.95	7.3	Dan232/N04, F2:3,258 F9 RIL	Li et al. 2011
qN100KW10	10	2008	umc2003-bnlg1074	2.9	1.1	6.6	Ye478/Wu312	Cai et al. 2012
rkw8	10		bnl7.49a	3.8		2.4	CML444/SC-Malawi, RIL, F7:S6	Messmer et al. 2009
Qqkwei10-1	10	Henan, 2007	umc1053–phi062	6	-0.31	12.6	Qi319/Huangzaosi , Ye478/ Huangzaosi	Peng et al. 2011
Qqkwei10-2	10	Beijing, 2007	bnlg1677–umc2172	7	1	17.8	Qi319/Huangzaosi , Ye478/ Huangzaosi	Peng et al. 2011
qKW10a	10	Zhengzhou, 2009	phi323152–umc2351	5.98	1.26	12.44	Nongda 108, Huang C 6 Xu 178,Immortalized F2	Zhang et al. 2014
qKW10a	10	Zhengzhou, 2009	phi323152–umc2351	7.46	1.71	17.81	Nongda 108, Huang C 6 Xu 178,Immortalized F2	Zhang et al. 2014
qKW10b	10	Zhengzhou, 2009	bnlg1450–bnlg1185	6.39	1.82	26.84	Nongda 108, Huang C 6 Xu 178,Immortalized F2	Zhang et al. 2014
qKW10c	10	Zhengzhou, 2009	bnlg1185–umc2021	6	1.61	17.85	Nongda 108, Huang C 6 Xu 178,Immortalized F2	Zhang et al. 2014
qKW10c	10	Anyang,2009	bnlg1185–umc2021	4.13	0.89	10.78	Nongda 108, Huang C 6 Xu 178,Immortalized F2	Zhang et al. 2014
qKW10c	10	Anyang,2009	bnlg1185–umc2021	5.47	1.28	16.53	Nongda 108, Huang C 6 Xu 178,Immortalized F2	Zhang et al. 2014
qKW10b	10	Zhengzhou, 2010	bnlg1450–bnlg1185	4.79	1.19	15.57	Nongda 108, Huang C 6 Xu 178,Immortalized F2	Zhang et al. 2014
qKW10d	10	Zhengzhou, 2010	umc2172–phi323152	4.08	0.95	9.81	Nongda 108, Huang C 6 Xu 178,Immortalized F2	Zhang et al. 2014
qKW10c	10	Anyang,2010	bnlg1185–umc2021	4.72	1	14.02	Nongda 108, Huang C 6 Xu 178,Immortalized F2	Zhang et al. 2014
qKW10c	10	Anyang,2010	bnlg1185–umc2021	4.89	1.31	16.97	Nongda 108, Huang C 6 Xu 178,Immortalized F2	Zhang et al. 2014
qKW10c	10	Anyang,2010	bnlg1185–umc2021	4.01	1.34	12.95	Nongda 108, Huang C 6 Xu 178,Immortalized F2	Zhang et al. 2014
qHKWS10-1	10	2016/Jinghong	75	2.55	0.42	3.85	immortalized F2	Yinghong Liu et al., 2019
qHKWS10-2	10	2016/Chongzhou	140	3.26		0.94	mid-parental heterosis	Yinghong Liu et al., 2019
HKW	10			2.73	4.45	-0.53	K22 ×CI7	Jie Liu et al., 2017
HKW	10			3.6	5.75	-0.62	K22 ×CI7	Jie Liu et al., 2017
HKW	10			2.59	4.18	-0.53	K22 ×CI7	Jie Liu et al., 2017
HKW	10			3.28	5.34	-0.37	DE3 ×BY815	Jie Liu et al., 2017
HKW	10			4.52	7.26	-0.43	DE3 ×BY815	Jie Liu et al., 2017
KW	10			4.16	7.88	-0.08	DE3 ×BY815	Jie Liu et al., 2017
HKW	10			3.58	5.41	0.54	K22 ×BY815	Jie Liu et al., 2017
Env./Yra	Environment/Year: represent some studied conducted more than two location or in different years
LODb	The threshold for LOD was 2.5 as determined by 1,000 random permutations
Ac	Additive effect of the corresponding QTL
PVE (%)d	Percent of phenotypic variations explained by each QTL
		Reference: for all grain traits(6)
	Cai H, Chu Q, Gu R, Yuan L, Liu J, Zhang X, Zhang F (2012) Identification of QTLs for plant height, ear height and grain yield in maize (Zea mays L.) in response to nitrogen and phosphorus supply. Plant Breed 131(4):502–510. https://doi.org/10.1111/j.1439-0523.2012.01963.x
	Cai M, Li S, Sun F, Sun Q, Zhao H, Ren X, Qiu F (2017) Emp10 encodes a mitochondrial PPR protein that affects the cis-splicing of nad2 intron 1 and seed development in maize. Plant J 91(1):132–144. https://doi.org/10.1111/tpj.13551
	Chen J, Zhang L, Liu S, Li Z, Huang R, Li Y, Ding J (2016) The genetic basis of natural variation in kernel size and related traits using a four-way cross population in maize. PLoS ONE 11(4):1–12. https://doi.org/10.1371/journal.pone.0153428
	Chen L, Li C, Li Y, Song Y, Zhang D, Wang T, Shi Y (2016) Quantitative trait loci mapping of yield and related traits using a high-density genetic map of maize. Mol Breed 36(9).https://doi.org/10.1007/s11032-016-0545-0
	Coque M, Gallais A (2006) Genomic regions involved in response to grain yield selection at high and low nitrogen fertilization in maize. Theor Appl Genet 112(7):1205–1220. https://doi.org/10.1007/s00122-006-0222-5
	Ding JQ, Ma JL, Zhang CR, Dong HF, Xi ZY, Xia ZL, Wu JY (2011) QTL mapping for test weight by using F2:3 population in maize. J Genet 90(1):75–80. https://doi.org/10.1007/s12041-011-0036-3
	Frascaroli E, Canè MA, Landi P, Pea G, Gianfranceschi L, Villa M, Pè ME (2007) Classical genetic and quantitative trait loci analyses of heterosis in a maize hybrid between two elite inbred lines. Genetics 176(1):625–644. https://doi.org/10.1534/genetics.106.064493
	Guo J, Chen Z, Liu Z, Wang B, Song W, Li W, Lai J (2011) Identification of genetic factors affecting plant density response through QTL mapping of yield component traits in maize (Zea mays L.). Euphytica 182(3):409–422. https://doi.org/10.1007/s10681-011-0517-8
	Han X, Qin Y, Sandrine AMN, Qiu F (2020) Fine mapping of qKRN8, a QTL for maize kernel row number, and prediction of the candidate gene. Theor Appl Genet (0123456789). https://doi.org/10.1007/s00122-020-03660-7
	Huo D, Ning Q, Shen X, Liu L, Zhang Z (2016) QTL mapping of kernel number-related traits and validation of one major QTL for ear length in Maize. PLoS ONE, 11(5):2–13. https://doi.org/10.1371/journal.pone.0155506
	Lan T, He K, Chang L, Cui T, Zhao ZX, Xue J, Liu J (2018) QTL mapping and genetic analysis for maize kernel size and weight in multi-environments. Euphytica 214(7):1–12. https://doi.org/10.1007/s10681-018-2189-0
	Li C, Li Y, Sun B, Peng B, Liu C, Liu Z, Li Y (2013) Quantitative trait loci mapping for yield components and kernel-related traits in multiple connected RIL populations in maize. Euphytica 193(3):303–316. https://doi.org/10.1007/s10681-013-0901-7
	Li F, Jia HT, Liu L, Zhang CX, Liu ZJ, Zhang ZX (2014) Quantitative trait loci mapping for kernel row number using chromosome segment substitution lines in maize. Genet Mol Res 13(1):1707–1716. https://doi.org/10.4238/2014.January.17.1
	Li, J. Z., Zhang, Z. W., Li, Y. L., Wang, Q. L., & Zhou, Y. G. (2011). QTL consistency and meta-analysis for grain yield components in three generations in maize. Theoretical and Applied Genetics, 122(4), 771–782. https://doi.org/10.1007/s00122-010-1485-4
	Li L, Li X, Li L, Schnable J, Gu R, Wang J (2019) QTL identification and epistatic effect analysis of seed size- and weight-related traits in Zea mays L. Mol Breed 39(5). https://doi.org/10.1007/s11032-019-0981-8
	Li M, Guo X, Zhang M, Wang X, Zhang G, Tian Y, Wang Z (2010) Mapping QTLs for grain yield and yield components under high and low phosphorus treatments in maize (Zea mays L.). Plant Sci 178(5):454–462. https://doi.org/10.1016/j.plantsci.2010.02.019
	Li X, Li Y xiang, Chen L, Wu X, Qin W, Song Y, Shi Y (2016) Fine mapping of qKW7, a major QTL for kernel weight and kernel width in maize, confirmed by the combined analytic approaches of linkage and association analysis. Euphytica 210(2):221–232. https://doi.org/10.1007/s10681-016-1706-2
	Li YL, Li XH, Li JZ, Fu JF, Wang YZ, Wei MG (2009) Dent corn genetic background influences QTL detection for grain yield and yield components in high-oil maize. Euphytica 169(2):273–284. https://doi.org/10.1007/s10681-009-9966-8
	Liu C, Zhou Q, Dong L, Wang H, Liu F, Weng J, Xie C (2016) Genetic architecture of the maize kernel row number revealed by combining QTL mapping using a high-density genetic map and bulked segregant RNA sequencing. BMC Genomics 17(1):1–10. https://doi.org/10.1186/s12864-016-3240-y
	Liu M, Tan X, Yang Y, Liu P, Zhang X, Zhang Y, Shen Y (2020) Analysis of the genetic architecture of maize kernel size traits by combined linkage and association mapping. Plant Biotechnol J 18(1):207–221. https://doi.org/10.1111/pbi.13188
	Liu X H, Zheng ZP, Tan ZB, Li Z, He C (2010) Quantitative trait locus (QTL) mapping for 100-kernel weight of maize (Zea mays L.) under different nitrogen regimes. African Journal of Biotechnology 9(49):8283–8289. https://doi.org/10.4314/ajb.v9i49
	Liu Y, Wang L, Sun C, Zhang Z, Zheng Y, Qiu F (2014) Genetic analysis and major QTL detection for maize kernel size and weight in multi-environments. Theor Appl Genet 127(5):1019–1037. https://doi.org/10.1007/s00122-014-2276-0
	Lu M, Xie CX, Li XH, Hao ZF, Li MS, Weng JF, Zhang SH (2011) Mapping of quantitative trait loci for kernel row number in maize across seven environments. Mol Breed 28(2):143–152. https://doi.org/10.1007/s11032-010-9468-3
	Messmer R, Fracheboud Y, Bänziger M, Vargas M, Stamp P, Ribaut JM (2009) Drought stress and tropical maize: QTL-by-environment interactions and stability of QTLs across environments for yield components and secondary traits. Theor Appl Genet 119(5):913–930. https://doi.org/10.1007/s00122-009-1099-x
	Nie N, Ding X, Chen L, Wu X, An Y, Li C, Shi Y (2019) Characterization and fine mapping of qkrnw4, a major QTL controlling kernel row number in maize. Theor Appl Genet 132(12):3321–3331. https://doi.org/10.1007/s00122-019-03427-9
	Peng B, Li Y, Wang Y, Liu C, Liu Z, Tan W, Li Y (2011) QTL analysis for yield components and kernel-related traits in maize across multi-environments. Theor Appl Genet 122(7):1305–1320. https://doi.org/10.1007/s00122-011-1532-9
	Prado SA, López CG, Senior ML, Borrás L (2014) The genetic architecture of maize (Zea mays L.) kernel weight determination. G3: Genes Genom Genet 4(9):1611–1621. https://doi.org/10.1534/g3.114.013243
	Raihan MS, Liu J, Huang J, Guo H, Pan Q, Yan J (2016) Multi-environment QTL analysis of grain morphology traits and fine mapping of a kernel-width QTL in Zheng58 × SK maize population. Theor Appl Genet 129(8):1465–1477. https://doi.org/10.1007/s00122-016-2717-z
	Sa KJ, Park JY, Woo SY, Ramekar RV, Jang CS, Lee JK (2015) Mapping of QTL traits in corn using a RIL population derived from a cross of dent corn × waxy corn. Genes Genom 37(1):1–14. https://doi.org/10.1007/s13258-014-0223-8
	Shi Z, Song W, Xing J, Duan M, Wang F, Tian H, Zhao J (2017) Molecular mapping of quantitative trait loci for three kernel-related traits in maize using a double haploid population. Mol Breed 37(9). https://doi.org/10.1007/s11032-017-0706-9
	Su C, Wang W, Gong S, Zuo J, Li S, Xu S (2017) High density linkage map construction and mapping of yield trait qtls in maize (Zea mays) using the genotyping-by-sequencing (GBS) technology. Front Plant Sci 8:1–14. https://doi.org/10.3389/fpls.2017.00706
	Tang J, Yan J, Ma X, Teng W, Wu W, Dai J, Li J (2010) Dissection of the genetic basis of heterosis in an elite maize hybrid by QTL mapping in an immortalized F2 population. Theor Appl Genet 120(2):333–340. https://doi.org/10.1007/s00122-009-1213-0
	Tian, B., Wang, J., & Wang, G. (2014). Confirmation of a major QTL on chromosome 10 for maize kernel row number in different environments. Plant Breeding, 133(2), 184–188. https://doi.org/10.1111/pbr.12132
	Veldboom LR, Lee M, Woodman WL (1994) Molecular marker-facilitated studies in an elite maize population: I. Linkage analysis and determination of QTL for morphological traits. Theor Appl Genet 88(1):7–16. https://doi.org/10.1007/BF00222387
	Wei X, Lu X, Zhang Z, Xu M, Mao K, Li W, Tang J (2016) Genetic analysis of heterosis for maize grain yield and its components in a set of SSSL testcross populations. Euphytica 210(2):181–193. https://doi.org/10.1007/s10681-016-1695-1
	Xiao YN, Li XH, George ML, Li MS, Zhang SH, Zheng YL (2005) Quantitative trait locus analysis of drought tolerance and yield in Maize in China. Plant Mol Biol Rep 23(2):155–165. https://doi.org/10.1007/bf02772706
	Yan JB, Tang H, Huang YQ, Zheng YL, Li JS (2006) Quantitative trait loci mapping and epistatic analysis for grain yield and yield components using molecular markers with an elite maize hybrid. Euphytica 149(1–2):121–131. https://doi.org/10.1007/s10681-005-9060-9
	Yan J, Tang H, Huang Y, Zheng Y, Subhash C, Li J (2006) A genome scan for quantitative trait loci affecting grain yield and its components of maize both in single-and two-locus levels. Chinese Science Bulletin 51(12):1452–1461. https://doi.org/10.1007/s11434-006-1452-2
	Yang C, Zhang, L, Jia A, Rong T (2016) Identification of QTL for maize grain yield and kernel-related traits. J Genet 95(2):239–247. https://doi.org/10.1007/s12041-016-0628-z
	Yang G, Li Y, Wang Q, Zhou Y, Zhou Q, Shen B, Liang X (2012) Detection and integration of quantitative trait loci for grain yield components and oil content in two connected recombinant inbred line populations of high-oil maize. Mol Breed 29(2):313–333. https://doi.org/10.1007/s11032-011-9548-z
	Zhang C, Zhou Z, Yong H, Zhang X, Hao Z, Zhang F, Weng J (2017) Analysis of the genetic architecture of maize ear and grain morphological traits by combined linkage and association mapping. Theor Appl Genet 130(5):1011–1029. https://doi.org/10.1007/s00122-017-2867-7
	Zhang Z, Liu Z, Hu Y, Li W, Fu Z, Ding D,Tang J (2014) QTL analysis of kernel-related traits in maize using an immortalized F 2 population. PLoS ONE 9(2) https://doi.org/10.1371/journal.pone.0089645
	Zheng HJ, Wu AZ, Zheng CC, Wang YF, Cai R, Shen XF, Dong ST (2009) QTL mapping of maize (Zea mays) stay-green traits and their relationship to yield. Plant Breed 128(1):54–62. https://doi.org/10.1111/j.1439-0523.2008.01529.x
	Genetic architecture of maize yield traits dissected by QTL mapping and GWAS in maize
	Xiao Zhang, Z.R., Bowen Luo, Haixu Zhong, Peng Maa, Hongkai Zhang, Hongmei Hu, Yikai Wang, Haiying Zhang, Dan Liu, Ling Wu, Zhi Nie, Yonghui Zhu, Wenzhu He, Suzhi Zhang, Shunzong Su, Yaou Shen, Shibin Gao. Genetic architecture of maize yield traits dissected by QTL mapping and GWAS in maize. The Crop Journal 2021.
	Hao, D.; Xue, L.; Zhang, Z.; Cheng, Y.; Chen, G.; Zhou, G.; Li, P.; Yang, Z.; Xu, C. Combined linkage and association mapping reveal candidate loci for kernel size and weight in maize. Breed Sci 2019, 69, 420-428.
	Liu, J.; Huang, J.; Guo, H.; Lan, L.; Wang, H.; Xu, Y.; Yang, X.; Li, W.; Tong, H.; Xiao, Y.; et al. The Conserved and Unique Genetic Architecture of Kernel Size and Weight in Maize and Rice. Plant Physiol 2017, 175, 774-785.
	Wang, G.; Zhao, Y.; Mao, W.; Ma, X.; Su, C. QTL Analysis and Fine Mapping of a Major QTL Conferring Kernel Size in Maize (Zea mays). Front Genet 2020, 11, 603920.
	Liu, M.; Tan, X.; Yang, Y.; Liu, P.; Zhang, X.; Zhang, Y.; Wang, L.; Hu, Y.; Ma, L.; Li, Z.; et al. Analysis of the genetic architecture of maize kernel size traits by combined linkage and association mapping. Plant biotechnology journal 2020, 18, 207-221.
	Liu, L.; Du, Y.; Huo, D.; Wang, M.; Shen, X.; Yue, B.; Qiu, F.; Zheng, Y.; Yan, J.; Zhang, Z. Genetic architecture of maize kernel row number and whole genome prediction. Theor Appl Genet 2015, 128, 2243-2254.
	Xin Wang, C.L., Xiaojun Wang, Ruichun Yang, Lihong Zhai, Jun Huang. Construction of maize–teosinte introgression line population and identification of major quantitative trait loci. Euphytica 2021, 217.
	Zhengbin Liu, J.C., Susan Melia-Hancock, Katherine Guill,; Christopher Bottoms, A.G., Oliver Ott, Rebecca Nelson, Jill Recker,; Peter Balint-Kurti, S.L., Nicholas Lepak, Ed Buckler, Loren Trimble,; William Tracy, M.D.M., and Sherry A. Flint-Garcia. Expanding Maize Genetic Resources with Predomestication Alleles: Maize-Teosinte Introgression Populations. The plant genome 2016, 9.
	Liu, Z.; Garcia, A.; McMullen, M.D.; Flint-Garcia, S.A. Genetic Analysis of Kernel Traits in Maize-Teosinte Introgression Populations. G3 (Bethesda, Md.) 2016, 6, 2523-2530.
	Liu, Y.; Yi, Q.; Hou, X.; Hu, Y.; Li, Y.; Yu, G.; Liu, H.; Zhang, J.; Huang, Y. Identification of quantitative trait loci for kernel-related traits and the heterosis for these traits in maize (Zea mays L.). Mol Genet Genomics 2020, 295, 121-133

## Sheet: Maize-KL
Collections of quantitative trait loci of kernel length from different published papers
QTL/Trait	Chromosome	Env./Yra	Interval marker	LODb	Ac	PVE (%)d	Parent/Population	Reference (see in review paper's reference)
qKL1	1	Beijing,2014/ Gongzhuling, 2014	mk589–mk603	4.26	0.29	4.46	365 RILs Ye478 ×Qi319	Zhang et al. 2017
q13yKL1-1	1		chr1-31848-chr1-47828	6.98	0.3	13.05	B73/SICAU1212, RILs (F6:7)	Yang et al. 2016
q14sKL1-1	1		chr1-31848-chr1-47828	4.65	0.25	8.98	B73/SICAU1212, RILs (F6:7)	Yang et al. 2016
qKL-1	1		SYN20798_PZE-101221377	3.56	-0.11	4.52	Zheng58 × SK, F6	Raihan et al. 2016
qKL1-1	1	Yulin, 2014	umc1071-bnlg1083	2.54	-0.31	10.3	178/K12, 150 F7 RILs	Lan et al. 2018
qKL1-2	1	Yangling, 2015	umc1335-bnlg1556	2.69	0.22	9.45	178/K12, 150 F7 RILs	Lan et al. 2018
qKL1-3	1	Yulin, 2014	umc1605-umc1797	3.31	0.28	8.44	178/K12, 150 F7 RILs	Lan et al. 2018
qKL1-3	1	Huludao, 2015	umc1605-umc1797	2.84	0.3	7.57	178/K12, 150 F7 RILs	Lan et al. 2018
Dqklen1	1				0.2198	8.6	Duo229H	Li et al. 2013
Lqklen1	1				-0.1279	3.6	Lv28H	Li et al. 2013
Mqklen1	1				-0.3236	16.2	Mo17H	Li et al. 2013
Pqklen1-1	1				-0.098	1.9	Pa405H	Li et al. 2013
Pqklen1-2	1				-0.1595	5.1	Pa405H	Li et al. 2013
Yqklen1	1				-0.1732	3.9	Ye478H	Li et al. 2013
Zqklen1-1	1				-0.0792	1.4	Zheng58H	Li et al. 2013
Zqklen1-2	1				-0.147	4.8	Zheng58H	Li et al. 2013
qKL1-1	1	Beijing, 2009	M1160359923-M1160956872	2.79	0.15	6.16	Huangzaosi/LV28, 173 F7	Chen et al. 2016
qKL1-2	1	Xinjiang, 2010	M1228256552-M1229205880	2.9	0.18	7.2	Huangzaosi/LV28, 173 F7	Chen et al. 2016
qkl1-2	1	15TZ-summer	154,533,665–198,287,469	14.4	−0.04	21.3	Xianyu335 (PH6WC × PH4CV,F1)	Shi et al. 2017
qkl1-1	1	15TZ-summer	16,825,426–18,189,895	2.6	0.02	3.7	Xianyu335 (PH6WC × PH4CV,F1)	Shi et al. 2017
KL	1	Wenjiang, 2017	chr01.1881.5-chr01.1917.5	4.16504	0.2194	6.6924	B73/Mo17 (IBM)	Liu et al. 2020
KL	1	Jinghong, 2016	chr01.128.5-chr01.166	3.15527	-0.2754	6.1088	B73/Mo17 (IBM)	Liu et al. 2020
KL	1		chr01.2433.5-chr01.2501.5	2.69707	-0.0811	3.6915	B73/Mo17 (IBM)	Liu et al. 2020
KL	1	Wenjiang, 2016	chr01.2488.5-chr01.2518	2.20847	-0.2344	4.1623	B73/Mo17 (IBM)	Liu et al. 2020
Qqklen1	1	2008Henan	umc1298–bnlg1671	5	0.07	8.5	Qi319/Huangzaosi , Ye478/ Huangzaosi	Peng et al. 2011
Length	1		17.4-24.4	16.26		3.6	BC4S2, BC4S4	Liu et al.,2016
Length	1		69.1-73.3	9.63		3.08	BC4S2, BC4S4	Liu et al.,2016
Length	1		151.8-157.7	33.75		8.2	BC4S2, BC4S4	Liu et al.,2016
qKLS1-1	1	2015/Jinghong	52	3.09	-0.07	1.08	RIL	Yinghong Liu et al., 2019
qKLS1-2	1	2016/Jinghong	70	3.29	0.09	0.53	immortalized F2	Yinghong Liu et al., 2019
qKLS1-3	1	2016/Jinghong	83	2.92	-0.03	0.5	immortalized F2	Yinghong Liu et al., 2019
qKLS1-4	1	2015/Jinghong	149	4.7	0.09	1.87	RIL	Yinghong Liu et al., 2019
qKLS1-4	1	2015/Jinghong	152	3.26	0.14	5.12	immortalized F2	Yinghong Liu et al., 2019
KL	1	Wenjiang/2017	124.11	4.16504	0.2194	6.6924	B73/Mo17	Min Liu et al., 2020
KL	1	Jinghong	43.31	3.15527	-0.2754	6.1088	B73/Mo17	Min Liu et al., 2020
KL	1	BLUP	176.61	2.69707	-0.0811	3.6915	B73/Mo17	Min Liu et al., 2020
KL	1	Wenjiang	178.31	2.20847	-0.2344	4.1623	B73/Mo17	Min Liu et al., 2020
KL	1			2.74	5.44	0.1	YU87-1 ×BK	Jie Liu et al., 2017
KL	1			8.08	13.87	0.16	DAN340 ×K22	Jie Liu et al., 2017
KL	1			11.41	18.57	0.18	DAN340 ×K22	Jie Liu et al., 2017
KL	1			4.02	6.52	-0.12	DE3 ×BY815	Jie Liu et al., 2017
KL	1			6.01	9.54	-0.15	BY815 ×KUI3	Jie Liu et al., 2017
KL	1			4.68	7.55	-0.14	BY815 ×KUI3	Jie Liu et al., 2017
KL	1			3.57	4.53	-0.11	ZHENG58 ×SK	Jie Liu et al., 2017
qKL2	2	Beijing,2013	mk833–mk914	3.51	-0.22	3.38	365 RILs Ye478 ×Qi319	Zhang et al. 2017
q13yKL2-1	2		umc1080-chr2-180662	3.53	0.2	5.96	B73/SICAU1212, RILs (F6:7)	Yang et al. 2016
q14sKL2-1	2		umc1080-chr2-180662	3.63	0.22	6.46	B73/SICAU1212, RILs (F6:7)	Yang et al. 2016
q13yKW2-1	2		chr2-14440-AC210740	3.83	-0.21	7.58	B73/SICAU1212, RILs (F6:7)	Yang et al. 2016
q14sKW2-1	2		chr2-13709-chr2-14440	4.02	-0.2	7.36	B73/SICAU1212, RILs (F6:7)	Yang et al. 2016
qKL-2	2		PZA02175.1_SYN7214	3.63	0.11	4.61	Zheng58 × SK, F6	Raihan et al. 2016
Qqklen2	2				-0.1852	5.7	Qi319H	Li et al. 2013
Wqklen2	2				0.2003	5.4	Weifeng322H	Li et al. 2013
qKL2-1	2		M2c7623325-M2c8908971	3.89	-0.22	7.44	L220× PH4CV, 223 F2:3	Li et al. 2019
qKL2-1	2	Enshi, 2011	bnlg1175-umc1285	4.45	2.09	1.18	V671/ Mc, F2:3	Liu et al. 2014
qKL2-2	2	Enshi, 2011	umc2023-umc1890	3.85	2.84	2.28	V671/ Mc, F2:3	Liu et al. 2014
KL	2	Wenjiang, 2016	chr02.900.5-chr02.1081	3.99783	0.3001	8.2343	B73/Mo17 (IBM)	Liu et al. 2020
KL	2		chr02.970-chr02.1103	2.82302	0.0857	3.8675	B73/Mo17 (IBM)	Liu et al. 2020
KL	2	Chongzhou, 2017	chr02.1449-chr02.1511	3.58523	0.1557	5.7068	B73/Mo17 (IBM)	Liu et al. 2020
qKL-4	2	F2-2016	mk624–mk638	2.5	0.06	4.2	SG5/SG7	Guiying Wang et al., 2020
qKL-4	2	F2V3-2018	Mk624–mk634	3.1	0.02	5.4	SG5/SG7	Guiying Wang et al., 2020
qKL-4	2	F2V3-2019	mk624–mk637	2.6	0	4.5	SG5/SG7	Guiying Wang et al., 2020
Length	2		74.8-84.2	14.54		4.3	BC4S2, BC4S4	Liu et al.,2016
Length	2		135.1-142.7	16.93		3.7	BC4S2, BC4S4	Liu et al.,2016
qKLS2-1	2	2016/Chongzhou	6	5.8	0.2	6.39	immortalized F2	Yinghong Liu et al., 2019
qKLS2-1	2	2016/Chongzhou	10	4.25		8.27	mid-parental heterosis	Yinghong Liu et al., 2019
qKLS2-2	2	2015/Jinghong	63	2.73		4.46	mid-parental heterosis	Yinghong Liu et al., 2019
qKLS2-3	2	2016/Jinghong	70	16.5		3.16	mid-parental heterosis	Yinghong Liu et al., 2019
qKLS2-4	2	2015/Jinghong	77	12.05	0.14	4.37	RIL	Yinghong Liu et al., 2019
qKLS2-5	2	2016/Chongzhou	81	46.92	-0.45	4.87	RIL	Yinghong Liu et al., 2019
qKLS2-6	2	2016/Jinghong	84	47.19		12.1	mid-parental heterosis	Yinghong Liu et al., 2019
qKLS2-7	2	2015/Jinghong	85	28.76	-0.24	12.35	RIL	Yinghong Liu et al., 2019
qKLS2-8	2	2015/Jinghong	129	4.62	0.09	1.62	RIL	Yinghong Liu et al., 2019
KL	2	Wenjiang	95.31	3.99783	0.3001	8.2343	B73/Mo17	Min Liu et al., 2020
KL	2	BLUP	95.71	2.82302	0.0857	3.8675	B73/Mo17	Min Liu et al., 2020
KL	2	Chongzhou/2017	104.11	3.58523	0.1557	5.7068	B73/Mo17	Min Liu et al., 2020
KL	2			4.21	7.16	-0.13	K22 ×CI7	Jie Liu et al., 2017
KL	2			4.67	8.36	-0.14	K22 ×CI7	Jie Liu et al., 2017
KL	2			3.64	4.62	0.12	ZHENG58 ×SK	Jie Liu et al., 2017
qKL3	3	Beijing,2013/ Gongzhuling,2013	mk1609–mk1657	3.77	0.31	4.72	365 RILs Ye478 ×Qi319	Zhang et al. 2017
qKL-3	3		SYN1189_PZE-103112102	3.95	0.12	5.63	Zheng58 × SK, F6	Raihan et al. 2016
qKL3-1	3	Yulin, 2014	bnlg1160-bnlg197	3.42	0.36	9.94	178/K12, 150 F7 RILs	Lan et al. 2018
qKL3	3	Anyang	bnlg1647-umc2258	4.06	-0.04	11.2	Nongda 108, Huang C 6 Xu 178,Immortalized F2	Zhang et al. 2014
qKL3	3	Anyang	bnlg1647-umc2258	5.69	-0.046	16.2	Nongda 108, Huang C 6 Xu 178,Immortalized F2	Zhang et al. 2014
Wqklen3	3				-0.1812	4.4	Weifeng322H	Li et al. 2013
Yqklen3	3				-0.1665	3.6	Ye478H	Li et al. 2013
KT	3	Changji, 2017	chr03.1804.5-chr03.1820.5	2.61889	0.1146	4.1703	B73/Mo17 (IBM)	Liu et al. 2020
KL	3	Jinghong, 2016	chr03.34.5-chr03.38.5	3.05972	-0.2594	5.5792	B73/Mo17 (IBM)	Liu et al. 2020
KL	3	Jinghong, 2016	chr03.1422-chr03.1472.5	2.49511	0.2491	4.356	B73/Mo17 (IBM)	Liu et al. 2020
KL	3	Chongzhou, 20167	chr03.1460.5-chr03.1495.5	3.73507	0.152	5.6988	B73/Mo17 (IBM)	Liu et al. 2020
KL	3	Wenjiang, 2017	chr03.1460.5-chr03.1496.5	4.46037	0.2209	7.1376	B73/Mo17 (IBM)	Liu et al. 2020
KL	3	Chongzhou, 2017	chr03.1539-chr03.1568.5	2.59501	0.1332	4.0789	B73/Mo17 (IBM)	Liu et al. 2020
KL	3	Changji, 2017	chr03.1685.5-chr03.1700.5	3.41802	-0.2262	5.8308	B73/Mo17 (IBM)	Liu et al. 2020
KL	3	Changji, 2017	chr03.1824-chr03.1842.5	2.95983	-0.2035	4.7831	B73/Mo17 (IBM)	Liu et al. 2020
KL	3	Wenjiang, 2016	chr03.1828.5-chr03.1839.5	4.83822	-0.3152	10.1085	B73/Mo17 (IBM)	Liu et al. 2020
qKL3-1	3		umc1347-bnlg1957	4.79	-0.03	7.41	D276×D72	Chen et al. 2016
qKL-3	3	F2-2016	mk1343–mk1350	2.9	0.13	4.7	SG5/SG7	Guiying Wang et al., 2020
qKL-6	3	F2V3-2018	mk1145–mk1167	4.2	0.38	12.1	SG5/SG7	Guiying Wang et al., 2020
qKL-6	3	F2V3-2019	mk1158–mk1167	3.9	0.37	11.3	SG5/SG7	Guiying Wang et al., 2020
Length	3		63.9-70.6	18.61		5.87	BC4S2, BC4S4	Liu et al.,2016
qKLS3-1	3	2015/Jinghong	57	2.82		4.48	mid-parental heterosis	Yinghong Liu et al., 2019
qKLS3-2	3	2015/Jinghong	168	3.82		6.45	mid-parental heterosis	Yinghong Liu et al., 2019
qKLS3-3	3	2015/Jinghong	213	3.79	-0.14	5.8	immortalized F2	Yinghong Liu et al., 2019
KL	3	Jinghong	14.61	3.05972	-0.2594	5.5792	B73/Mo17	Min Liu et al., 2020
KL	3	Jinghong	75.41	2.49511	0.2491	4.356	B73/Mo17	Min Liu et al., 2020
KL	3	Chongzhou	76.51	3.73507	0.152	5.6988	B73/Mo17	Min Liu et al., 2020
KL	3	Wenjiang/2017	76.51	4.46037	0.2209	7.1376	B73/Mo17	Min Liu et al., 2020
KL	3	Chongzhou/2017	80.91	2.59501	0.1332	4.0789	B73/Mo17	Min Liu et al., 2020
KL	3	Changji/2017	97.11	3.41802	-0.2262	5.8308	B73/Mo17	Min Liu et al., 2020
KL	3	Changji/2017	119.11	2.95983	-0.2035	4.7831	B73/Mo17	Min Liu et al., 2020
KL	3	Wenjiang	120.01	4.83822	-0.3152	10.1085	B73/Mo17	Min Liu et al., 2020
qKL3-1	3	Nantong, 2017	PZE-103049569_PZE-103051543	3.41	–0.13	5.43	204 RILs, DH1M/T877	Derong Hao, et al., 2019
KL	3			2.51	5	0.1	YU87-1 ×BK	Jie Liu et al., 2017
KL	3			6.3	10.88	0.16	ZONG3 ×YU87-1	Jie Liu et al., 2017
KL	3			6.28	11.01	0.16	ZONG3 ×YU87-1	Jie Liu et al., 2017
KL	3			6.54	10.39	0.15	ZONG3 ×YU87-1	Jie Liu et al., 2017
KL	3			3.2	5.23	0.11	ZONG3 ×YU87-1	Jie Liu et al., 2017
KL	3			3.34	5.3	-0.11	ZONG3 ×YU87-1	Jie Liu et al., 2017
KL	3			6.02	9.28	-0.14	ZONG3 ×YU87-1	Jie Liu et al., 2017
KL	3			3.41	5.17	-0.11	ZONG3 ×YU87-1	Jie Liu et al., 2017
KL	3			3.96	5.63	0.13	ZHENG58 ×SK	Jie Liu et al., 2017
qKL4-1	4	Beijing,2013	mk1964–mk1974	4.08	0.27	5.09	365 RILs Ye478 ×Qi319	Zhang et al. 2017
qKL4-2	4	Gongzhuling,2013	mk1858–mk1862	6.44	0.44	7.36	365 RILs Ye478 ×Qi319	Zhang et al. 2017
qKL-4	4		PZE-104003542_SYN26453	2.52	0.11	3.27	Zheng58 × SK, F6	Raihan et al. 2016
qKL4-1	4	Yulin, 2015	umc1194-umc2384	3.41	-0.33	11.49	178/K12, 150 F7 RILs	Lan et al. 2018
qKL4-2	4	Yulin, 2015	umc2044-umc1738	4.58	0.33	11.89	178/K12, 150 F7 RILs	Lan et al. 2018
HYqklen4	4				0.1441	6.4	HuangYesi3H	Li et al. 2013
HBqklen4	4				0.1435	5.8	HuoBaiH	Li et al. 2013
Kqklen4	4				0.1792	8.5	K12H	Li et al. 2013
Lqklen4-1	4				0.2077	9.5	Lv28H	Li et al. 2013
Lqklen4-2	4				-0.2101	9.7	Lv28H	Li et al. 2013
Qqklen4	4				-0.1857	5.8	Qi319H	Li et al. 2013
Yqklen4	4				0.1531	3.1	Ye478H	Li et al. 2013
Zqklen4	4				-0.1347	4	Zheng58H	Li et al. 2013
qKL4-1	4	Beijing, 2009	M4188212384-M4189223080	3.52	-0.17	8.05	Huangzaosi/LV28, 173 F7	Chen et al. 2016
qkl4-2	4	15TZ-summer	199,456,746–210,313,961	3.8	−0.01	5.2	Xianyu335 (PH6WC × PH4CV,F1)	Shi et al. 2017
qkl4-1	4	15TZ-summer	17,853,314–144,754,368	11.1	−0.03	17.6	Xianyu335 (PH6WC × PH4CV,F1)	Shi et al. 2017
KT	4	Wenjiang, 2017	chr04.174.5-chr04.202.5	3.55483	0.1045	5.4757	B73/Mo17 (IBM)	Liu et al. 2020
KT	4		chr04.176-chr04.192.5	4.38871	0.1025	6.5623	B73/Mo17 (IBM)	Liu et al. 2020
KL	4	Wenjiang, 2016	chr04.192.5-chr04.210	2.92943	-0.2682	5.9627	B73/Mo17 (IBM)	Liu et al. 2020
Qqklen4	4	2008Henan	umc2176–nc005	6	-0.19	10.8	Qi319/Huangzaosi , Ye478/ Huangzaosi	Peng et al. 2011
Length	4		89.1-97.9	19.67		5.61	BC4S2, BC4S4	Liu et al.,2016
KL	4	Wenjiang	54.41	2.92943	-0.2682	5.9627	B73/Mo17	Min Liu et al., 2020
KL	4			3.44	6.75	-0.11	YU87-1 ×BK	Jie Liu et al., 2017
KL	4			3.3	6.48	0.11	YU87-1 ×BK	Jie Liu et al., 2017
KL	4			3.31	6.15	-0.11	KUI3 ×B77	Jie Liu et al., 2017
KL	4			3.35	5.46	-0.12	ZONG3 ×YU87-1	Jie Liu et al., 2017
KL	4			5.49	9.21	0.15	ZONG3 ×YU87-1	Jie Liu et al., 2017
KL	4			3.61	6.19	0.13	ZONG3 ×YU87-1	Jie Liu et al., 2017
KL	4			2.56	4.13	0.07	DE3 ×BY815	Jie Liu et al., 2017
KL	4			3.46	5.41	0.11	BY815 ×KUI3	Jie Liu et al., 2017
KL	4			2.82	4.44	0.1	BY815 ×KUI3	Jie Liu et al., 2017
KL	4			2.53	3.27	0.11	ZHENG58 ×SK	Jie Liu et al., 2017
qKL-5	5		PZE-105017975_PZE-105023645	2.64	0.1	3.42	Zheng58 × SK, F6	Raihan et al. 2016
qKL5a	5	Zhengzhou	umc1221-umc1155	5.9	-0.042	14.1	Nongda 108, Huang C 6 Xu 178,Immortalized F2	Zhang et al. 2014
qKL5b	5	Zhengzhou	umc1482-bnlg1847	4.17	-0.027	6.7	Nongda 108, Huang C 6 Xu 178,Immortalized F2	Zhang et al. 2014
Wqklen5	5				-0.2364	7.5	Weifeng322H	Li et al. 2013
Yqklen5	5				-0.1416	2.6	Ye478H	Li et al. 2013
Zqklen5-1	5				-0.1051	2.5	Zheng58H	Li et al. 2013
Zqklen5-2	5				-0.1618	5.8	Zheng58H	Li et al. 2013
KL	5		chr05.137.5-chr05.141.5	2.90554	0.0895	3.9907	B73/Mo17 (IBM)	Liu et al. 2020
KL	5	Chongzhou, 2017	chr05.1209-chr05.1331.5	5.405	0.1888	8.7896	B73/Mo17 (IBM)	Liu et al. 2020
KL	5	Wenjiang, 2017	chr05.1209-chr05.1292	4.01303	0.2169	6.3803	B73/Mo17 (IBM)	Liu et al. 2020
KL	5	Changji, 2017	chr05.1269.5-chr05.1518	4.1759	0.2413	6.8323	B73/Mo17 (IBM)	Liu et al. 2020
KL	5	Chongzhou, 2016	chr05.1273.5-chr05.1510	3.07057	0.1373	4.6961	B73/Mo17 (IBM)	Liu et al. 2020
KL	5	Jinghong, 2016	chr05.1273.5-chr05.1412.5	4.62324	0.3119	8.0398	B73/Mo17 (IBM)	Liu et al. 2020
KL	5		chr05.1391.5-chr05.1516	4.62541	0.1045	6.4336	B73/Mo17 (IBM)	Liu et al. 2020
KL	5		chr05.18.5-chr05.30.5	3.10315	0.0893	4.6662	B73/Mo17 (IBM)	Liu et al. 2020
KL	5		chr05.1683.5-chr05.1689.5	3.09446	0.0876	4.3554	B73/Mo17 (IBM)	Liu et al. 2020
qKL5-1	5		umc1680-umc1019	12.13	0.01	17.94	D276×D72	Chen et al. 2016
qKL-11	5	F2V3-2019	mk2183–mk2188	2.6	0.25	5.9	SG5/SG7	Guiying Wang et al., 2020
Length	5		64.0-72.5	26.61		7.03	BC4S2, BC4S4	Liu et al.,2016
Length	5		106.4-110.9	9.81		2.52	BC4S2, BC4S4	Liu et al.,2016
qKLS5-1	5	2015/Jinghong	13	2.64		6.35	mid-parental heterosis	Yinghong Liu et al., 2019
qKLS5-2	5	2016/Jinghong	103	3.59		0.65	mid-parental heterosis	Yinghong Liu et al., 2019
qKLS5-3	5	2016/Jinghong	159	2.98	-0.1	0.48	immortalized F2	Yinghong Liu et al., 2019
KL	5	Chongzhou/2017	81.21	5.405	0.1888	8.7896	B73/Mo17	Min Liu et al., 2020
KL	5	Wenjiang/2017	81.11	4.01303	0.2169	6.3803	B73/Mo17	Min Liu et al., 2020
KL	5	Changji/2017	82.91	4.1759	0.2413	6.8323	B73/Mo17	Min Liu et al., 2020
KL	5	Chongzhou	83.11	3.07057	0.1373	4.6961	B73/Mo17	Min Liu et al., 2020
KL	5	Jinghong	82.91	4.62324	0.3119	8.0398	B73/Mo17	Min Liu et al., 2020
KL	5	BLUP	82.91	4.62541	0.1045	6.4336	B73/Mo17	Min Liu et al., 2020
KL	5	BLUP	47.81	2.90554	0.0895	3.9907	B73/Mo17	Min Liu et al., 2020
KL	5	BLUP	7.01	3.10315	0.0893	4.6662	B73/Mo17	Min Liu et al., 2020
KL	5	BLUP	92.41	3.09446	0.0876	4.3554	B73/Mo17	Min Liu et al., 2020
qKL5-1	5	Nantong, 2017	SYN35495_PZE-105110743	6.06	–0.18	10.23	204 RILs, DH1M/T877	Derong Hao, et al., 2019
KL	5			4.52	7.71	0.13	K22 ×CI7	Jie Liu et al., 2017
KL	5			3.02	4.67	-0.11	BY815 ×KUI3	Jie Liu et al., 2017
KL	5			2.65	3.43	0.1	ZHENG58 ×SK	Jie Liu et al., 2017
qKL-6	6		SYN12702_PZE-106124631	6.33	0.16	9.2	Zheng58 × SK, F6	Raihan et al. 2016
Dqklen6	6				0.2151	9.6	Duo229H	Li et al. 2013
Wqklen6	6				0.1242	2.1	Weifeng322H	Li et al. 2013
KL	6	Changji, 2017	chr06.1529.5-chr06.1539	4.14984	0.2434	6.787	B73/Mo17 (IBM)	Liu et al. 2020
KL	6	Chongzhou, 2017	chr06.1531.5-chr06.1539	4.62975	0.1696	7.4304	B73/Mo17 (IBM)	Liu et al. 2020
KL	6	Wenjiang, 2016	chr06.1621.5-chr06.1627.5	4.25624	0.3068	8.8171	B73/Mo17 (IBM)	Liu et al. 2020
qKL-12	6	F2V3-2019	mk2298–mk2303	2.5	0.09	4.4	SG5/SG7	Guiying Wang et al., 2020
qKLS6	6	2016/Jinghong	79	4.38	0.11	6.39	RIL	Yinghong Liu et al., 2019
KL	6	Chongzhou/2017	102.21	4.14984	0.2434	6.787	B73/Mo17	Min Liu et al., 2020
KL	6	Chongzhou/2017	102.21	4.62975	0.1696	7.4304	B73/Mo17	Min Liu et al., 2020
KL	6	Wenjiang	126.21	4.25624	0.3068	8.8171	B73/Mo17	Min Liu et al., 2020
KL	6			5.82	10.71	-0.13	B73 ×BY804	Jie Liu et al., 2017
KL	6			2.86	5.87	0.1	YU87-1 ×BK	Jie Liu et al., 2017
KL	6			2.97	5.04	0.08	DE3 ×BY815	Jie Liu et al., 2017
KL	6			5.44	8.97	0.11	DE3 ×BY815	Jie Liu et al., 2017
KL	6			5.21	8.14	-0.14	ZONG3 ×YU87-1	Jie Liu et al., 2017
KL	6			6.34	9.2	0.16	ZHENG58 ×SK	Jie Liu et al., 2017
qKL7	7	Beijing,2013/ Gongzhuling,2014	mk3397–mk3460	6.01	0.36	7.08	365 RILs Ye478 ×Qi319	Zhang et al. 2017
qKL-7	7		PZE-107108200_PUT-163a-71432170-3289	3.96	0.12	5.52	Zheng58 × SK, F6	Raihan et al. 2016
Lqklen7-1	7				-0.119	3.1	Lv28H	Li et al. 2013
Lqklen7-2	7				0.1935	8.2	Lv28H	Li et al. 2013
KL	7		chr07.50.5-chr07.56.5	2.59718	0.0803	3.4837	B73/Mo17 (IBM)	Liu et al. 2020
qKL7-1	7		bnlg1792-umc1567	4.87	0	7.41	D276×D72	Chen et al. 2016
qKL7-2	7		umc1408-dupssr13	5.97	-0.09	8.14	D276×D72	Chen et al. 2016
qKL-7	7	F2V3-2018	mk2510–mk2525	5.1	0.4	13.4	SG5/SG7	Guiying Wang et al., 2020
qKL-8	7	F2V3-2018	mk2618–mk2622	3.5	0.28	6.5	SG5/SG7	Guiying Wang et al., 2020
qKL-7	7	F2V3-2019	mk2517–mk2525	4	0.4	13	SG5/SG7	Guiying Wang et al., 2020
qKL-8	7	F2V3-2019	mk2617–mk2622	3.7	0.26	5.9	SG5/SG7	Guiying Wang et al., 2020
Length	7		64.9-73.4	9.68		2.37	BC4S2, BC4S4	Liu et al.,2016
qKLS7-1	7	2016/Chongzhou	4	3.47	0.13	2.91	immortalized F2	Yinghong Liu et al., 2019
qKLS7-2	7	2015/Jinghong	54	3.83	-0.05	5.78	immortalized F2	Yinghong Liu et al., 2019
qKLS7-3	7	2016/Chongzhou	76	2.57		5.42	mid-parental heterosis	Yinghong Liu et al., 2019
qKLS7-4	7	2015/Jinghong	125	2.64	0.03	4	immortalized F2	Yinghong Liu et al., 2019
KL	7	BLUP	21.81	2.59718	0.0803	3.4837	B73/Mo17	Min Liu et al., 2020
KL	7			2.65	4.01	0.1	ZONG3 ×YU87-1	Jie Liu et al., 2017
KL	7			4.46	7.46	0.1	DE3 ×BY815	Jie Liu et al., 2017
KL	7			5.55	9.18	0.11	DE3 ×BY815	Jie Liu et al., 2017
KL	7			4.12	6.93	0.09	DE3 ×BY815	Jie Liu et al., 2017
KL	7			4.11	6.53	0.13	BY815 ×KUI3	Jie Liu et al., 2017
KL	7			5.56	8.81	0.15	BY815 ×KUI3	Jie Liu et al., 2017
KL	7			3.97	5.52	0.13	ZHENG58 ×SK	Jie Liu et al., 2017
qKL8	8	Beijing,2014	mk3837–mk3959	3.69	-0.23	2.82	365 RILs Ye478 ×Qi319	Zhang et al. 2017
qKL-8	8		PZE-108110398_SYN22950	9.19	0.19	14.03	Zheng58 × SK, F6	Raihan et al. 2016
qKL8-1	8	Yangling, 2014	umc1034-phi115	4.36	-0.37	12.85	178/K12, 150 F7 RILs	Lan et al. 2018
HYqklen8	8				0.0939	3.6	HuangYesi3H	Li et al. 2013
qKL8-1	8		M8c20974799-M8c24411669	2.92	-0.22	5.05	L220× PH4CV, 223 F2:3	Li et al. 2019
qKL-9	8	F2V3-2018	mk2689–mk2701	3.1	0.3	8	SG5/SG7	Guiying Wang et al., 2020
Length	8		52.7-62.3	12.17		3.19	BC4S2, BC4S4	Liu et al.,2016
qKL8-1	8	Nantong, 2017	PZE-108069615_PZE-108070036	3.74	0.14	5.96	204 RILs, DH1M/T877	Derong Hao, et al., 2019
KL	8			4.21	7.2	-0.13	K22 ×CI7	Jie Liu et al., 2017
KL	8			3.45	5.95	-0.12	K22 ×CI7	Jie Liu et al., 2017
KL	8			2.63	4.26	0.11	ZONG3 ×YU87-1	Jie Liu et al., 2017
KL	8			9.2	14.03	0.2	ZHENG58 ×SK	Jie Liu et al., 2017
qKL9	9	Gongzhuling,2013/Gongzhuling,2014	mk4143–mk4161	8.13	0.43	8.71	365 RILs Ye478 ×Qi319	Zhang et al. 2017
qKL-9a	9		PZE-109046816_SYN23066	7.14	0.17	10.35	Zheng58 × SK, F6	Raihan et al. 2016
qKL-9b	9		PUT-163a-94472707-4860-PZE-109120935	3.33	0.11	4.33	Zheng58 × SK, F6	Raihan et al. 2016
qKL9-1	9	Huludao, 2014	umc1366-bnlg1525	2.87	-0.28	9.49	178/K12, 150 F7 RILs	Lan et al. 2018
HBqklen9	9				-0.0776	1.7	HuoBaiH	Li et al. 2013
Lqklen9	9				-0.1623	5.8	Lv28H	Li et al. 2013
Yqklen9	9				-0.1894	4.7	Ye478H	Li et al. 2013
Zqklen9	9				-0.1856	7.7	Zheng58H	Li et al. 2013
qKL9-1	9		M9c148668335-M9c150237694	3.2	0.16	6.69	L220× PH4CV, 223 F2:3	Li et al. 2019
qKL9-1	9	Enshi, 2012	umc1893-umc1634	3.12	−5.17	7.67	V671/ Mc, F2:3	Liu et al. 2014
qKL9-2	9	Wuhan,2011	umc1893-umc1634	2.77	−2.75	2.4	V671/ Mc, F2:3	Liu et al. 2014
qKL9-3	9	Enshi, 2011	umc1893-umc1634	7.38	−6.38	11.99	V671/ Mc, F2:3	Liu et al. 2014
qKL9-4	9	Huanggang, 2012	umc1893-umc1634	3.35	−5.89	8.84	V671/ Mc, F2:3	Liu et al. 2014
qKL9-2	9	Enshi, 2011	bnlg1209-umc1771	8.27	−6.36	11.96	V671/ Mc, F2:3	Liu et al. 2014
qKL9-2	9	Enshi, 2012	bnlg1209-umc1771	3.89	−5.39	8.3	V671/ Mc, F2:3	Liu et al. 2014
qKL9-2	9	Huanggang, 2011	bnlg1209-umc1771	5.56	−6.09	12.92	V671/ Mc, F2:3	Liu et al. 2014
qKL9-2	9	Wuhan,2011	bnlg1209-umc1771	4.45	−4.99	7.99	V671/ Mc, F2:3	Liu et al. 2014
qKL9-3	9	Enshi, 2011	umc1519-umc1231	8.03	−6.59	12.62	V671/ Mc, F2:3	Liu et al. 2014
qKL9-4	9	Wuhan,2011	umc1494-umc2346	3.78	−4.51	6.44	V671/ Mc, F2:3	Liu et al. 2014
qKL9-1	9	Henan, 2009	M9132045558-M9132813121	2.79	-0.17	7.36	Huangzaosi/LV28, 173 F7	Chen et al.2016
qKL9-2	9	Henan, 2010	M9137552411-M9137846567	3.24	-0.18	8	Huangzaosi/LV28, 173 F7	Chen et al. 2016
qkl9	9	15TZ-summer	28,860,147–137,342,305	2.7	0.01	4	Xianyu335 (PH6WC × PH4CV,F1)	Shi et al. 2017
KL	9	Wenjiang, 2017	chr09.1427.5-chr09.1429.5	4.37785	0.2224	7.0184	B73/Mo17 (IBM)	Liu et al. 2020
qKL-1	9	F2-2016	mk3093–mk3100	8.4	0.34	14.8	SG5/SG7	Guiying Wang et al., 2020
qKL-2	9	F2-2016	mk3106–mk3114	7.7	0.26	13.7	SG5/SG7	Guiying Wang et al., 2020
qKL-2	9	F2V3-2018	mk3105–mk3110	8.1	0.23	15.3	SG5/SG7	Guiying Wang et al., 2020
qKL-10	9	F2V3-2018	mk3077–mk3084	8.1	0.3	15.3	SG5/SG7	Guiying Wang et al., 2020
qKL-2	9	F2V3-2019	mk3100–mk3104	6.9	0.27	13.4	SG5/SG7	Guiying Wang et al., 2020
qKL-10	9	F2V3-2019	mk3077–mk3084	7.6	0.28	14.6	SG5/SG7	Guiying Wang et al., 2020
qKLS9-1	9	2016/Jinghong	43	2.86	0.09	4.29	RIL	Yinghong Liu et al., 2019
qKLS9-2	9	2016/Jinghong	55	3.31		0.59	mid-parental heterosis	Yinghong Liu et al., 2019
qKLS9-3	9	2016/Jinghong	91	2.85	-0.1	0.46	immortalized F2	Yinghong Liu et al., 2019
qKLS9-4	9	2016/Chongzhou	115	8.79	-0.08	8.77	immortalized F2	Yinghong Liu et al., 2019
qKLS9-5	9	2016/Chongzhou	125	4.34	-0.04	4	immortalized F2	Yinghong Liu et al., 2019
KL	9	Wenjiang/2017	102.31	4.37785	0.2224	7.0184	B73/Mo17	Min Liu et al., 2020
KL	9			3.55	6.45	0.11	B73 ×BY804	Jie Liu et al., 2017
KL	9			4.24	7.63	0.12	B73 ×BY804	Jie Liu et al., 2017
KL	9			7.08	10.62	0.14	DAN340 ×K22	Jie Liu et al., 2017
KL	9			4.27	6.64	0.11	DAN340 ×K22	Jie Liu et al., 2017
KL	9			5.65	10.72	-0.15	KUI3 ×B77	Jie Liu et al., 2017
KL	9			3.5	5.22	-0.11	ZONG3 ×YU87-1	Jie Liu et al., 2017
KL	9			3.19	4.88	0.11	BY815 ×KUI3	Jie Liu et al., 2017
KL	9			7.15	10.35	0.17	ZHENG58 ×SK	Jie Liu et al., 2017
KL	9			3.34	4.33	0.11	ZHENG58 ×SK	Jie Liu et al., 2017
qKL10	10	Gongzhuling,2013/	mk4456–mk4462	4.9	0.38	5.51	365 RILs Ye478 ×Qi319	Zhang et al. 2017
q13yKL10-1	10		chr10-55605-chr10-55998	4.46	0.23	7.39	B73/SICAU1212, RILs (F6:7)	Yang et al. 2016
q14sKL10-1	10		chr10-61797-chr10-77445	3.37	0.22	6.54	B73/SICAU1212, RILs (F6:7)	Yang et al. 2016
qKL10	10	Zhengzhou	bnlg1185-umc2021	4.11	0.029	9.9	Nongda 108, Huang C 6 Xu 178,Immortalized F2	Zhang et al. 2014
Qqklen10	10				-0.1798	5.4	Qi319H	Li et al. 2013
Wqklen10	10				0.1824	4.5	Weifeng322H	Li et al. 2013
Qqklen10	10	2008Henan	umc2172–bnlg1185	9	0.13	18.7	Qi319/Huangzaosi , Ye478/ Huangzaosi	Peng et al. 2011
qKL10-1	10		umc1053-umc1506	4.04	-0.07	5.51	D276×D72	Chen et al. 2016
qKL-5	10	F2-2016	mk3228–mk3236	3.8	0.19	6.4	SG5/SG7	Guiying Wang et al., 2020
qKLS10-1	10	2016/Jinghong	60	62.44	0.57	16.33	immortalized F2	Yinghong Liu et al., 2019
qKLS10-2	10	2016/Chongzhou	86	2.65	0.01	2.84	immortalized F2	Yinghong Liu et al., 2019
qKLS10-2	10	2016/Chongzhou	90	2.92		4.49	mid-parental heterosis	Yinghong Liu et al., 2019
KL	10			3.18	5.31	-0.11	K22 ×CI7	Jie Liu et al., 2017
KL	10			3.81	5.4	-0.1	DAN340 ×K22	Jie Liu et al., 2017
Env./Yra	Environment/Year: represent some studied conducted more than two location or in different years
LODb	The threshold for LOD was 2.5 as determined by 1,000 random permutations
Ac	Additive effect of the corresponding QTL
PVE (%)d	Percent of phenotypic variations explained by each QTL

## Sheet: Maize-KW
Collections of quantitative trait loci of kernel width from different published papers
QTL/Trait	Chromosome	Env./Yra	Interval Marker	LODb	Ac	PVE (%)d	Parent/Population	Reference (see in review paper's reference)
qKW1-1	1	Beijing,2013/ Gongzhuling,2013	mk104–mk138	7.55	-0.31	8.87	365 RILs Ye478 ×Qi319	Zhang et al. 2017
qKW1-2	1	Beijing,2014/ Gongzhuling,2014	mk274–mk293	4.07	-0.23	4.91	365 RILs Ye478 ×Qi319	Zhang et al. 2017
qKW-1	1		SYN250_SYN7081	9.39	0.22	12.68	Zheng58 × SK, F6	Raihan et al. 2016
qKW1-1	1	Yulin, 2015	bnlg1083-umc2397	4.5	0.21	12.12	178/K12, 150 F7 RILs	Lan et al. 2018
qKW1-2	1	Huludao, 2015	bnlg2238-umc1254	4.72	0.24	11.62	178/K12, 150 F7 RILs	Lan et al. 2018
qKW1-3	1	Huludao, 2015	umc1254-bnlg1811	3.38	-0.25	12.36	178/K12, 150 F7 RILs	Lan et al. 2018
qKW1-4	1	Yulin, 2015	bnlg1811-umc2112	3.29	-0.17	8.27	178/K12, 150 F7 RILs	Lan et al. 2018
qKW1-5	1	Yulin, 2014	umc1553-umc1129	3.12	0.16	7.6	178/K12, 150 F7 RILs	Lan et al. 2018
qKW1-5	1	Yulin, 2014	umc1553-umc1129	3.59	0.19	4.54	178/K12, 150 F7 RILs	Lan et al. 2018
Dqkwid1	1				0.1045	6.6	Duo229H	Li et al. 2013
HYqkwid1	1				-0.1495	10	HuangYesi3H	Li et al. 2013
Lqkwid1	1				0.1197	4.2	Lv28H	Li et al. 2013
Pqkwid1	1				0.1255	5.2	Pa405H	Li et al. 2013
Qqkwid1	1				0.1148	3.3	Qi319H	Li et al. 2013
Wqkwid1	1				0.1344	3.8	Weifeng322H	Li et al. 2013
Zqkwid1	1				0.1073	3.4	Zheng58H	Li et al. 2013
qKW1-1	1	Enshi, 2011	umc2225-bnlg1007	9.62	−5.73	16.06	V671/ Mc, F2:3	Liu et al. 2014
qKW1-2	1	Enshi, 2012	bnlg1007-bnlg439	7.93	−3.92	9.55	V671/ Mc, F2:3	Liu et al. 2014
qKW1-2	1	Huanggang, 2011	bnlg1007-bnlg439	9	−4.66	15.63	V671/ Mc, F2:3	Liu et al. 2014
qKW1-2	1	Enshi, 2011	bnlg1007-bnlg439	11.31	−5.72	17.75	V671/ Mc, F2:3	Liu et al. 2014
qKW1-2	1	Huanggang, 2012	bnlg1007-bnlg439	12.38	−5.76	20.51	V671/ Mc, F2:3	Liu et al. 2014
qKW1-2	1	Wuhan,2011	bnlg1007-bnlg439	6.86	−4.45	14.17	V671/ Mc, F2:3	Liu et al. 2014
qKW1-1	1	Beijing, 2009	M1176845485-M1179589319	3.46	0.16	7.48	Huangzaosi/LV28, 173 F7	Chen et al. 2016
qKW1-1	1	Xinjiang, 2009	M1176845485-M1179589319	3.17	0.14	6.6	Huangzaosi/LV28, 173 F7	Chen et al. 2016
qKW1-1	1	Xinjiang, 2010	M1176845485-M1179589319	2.81	0.14	6.78	Huangzaosi/LV28, 173 F7	Chen et al. 2016
qkw1	1		45,446,025–161,723,808	9.8	−0.02	14.7	Xianyu335 (PH6WC × PH4CV,F1)	Shi et al. 2017
KW	1	Chongzhou, 2016	chr01.1797.5-chr01.1829.5	4.99457	0.1591	7.8161	B73/Mo17 (IBM)	Liu et al. 2020
KW	1		chr01.1821.5-chr01.1907.5	2.61672	0.0306	3.443	B73/Mo17 (IBM)	Liu et al. 2020
KW	1	Chongzhou, 2016	chr01.1877-chr01.1886	4.80999	0.1545	7.5538	B73/Mo17 (IBM)	Liu et al. 2020
KW	1	Chongzhou, 2016	chr01.465.5-chr01.498	2.69924	0.1225	4.2047	B73/Mo17 (IBM)	Liu et al. 2020
KW	1	Wenjiang, 2016	chr01.2282.5-chr01.2303.5	3.27036	-0.1723	6.8634	B73/Mo17 (IBM)	Liu et al. 2020
KW	1	Wenjiang, 2017	chr01.2311.5-chr01.2346.5	3.72421	-0.149	6.194	B73/Mo17 (IBM)	Liu et al. 2020
KW	1	Changji, 2017	chr01.2314.5-chr01.2348.5	3.97394	-0.1432	6.2841	B73/Mo17 (IBM)	Liu et al. 2020
KW	1		chr01.2314.5-chr01.2347.5	4.49077	-0.0402	6.2903	B73/Mo17 (IBM)	Liu et al. 2020
KW	1	Wenjiang, 2016	chr01.2371.5-chr01.2418	2.65798	-0.1577	5.6337	B73/Mo17 (IBM)	Liu et al. 2020
qKW-4	1	F2-2016	mk577–mk603	3.1	0.29	7.2	SG5/SG7	Guiying Wang et al., 2020
qKW-4	1	F2V3-2019	mk579–mk591	2.5	0.23	5	SG5/SG7	Guiying Wang et al., 2020
Width	1		9.7-13.4	10.04		4.23	BC4S2, BC4S4	Liu et al., 2016
Width	1		157.6-164.6	10.18		4.54	BC4S2, BC4S4	Liu et al., 2016
qKWS1-1	1	2016/Jinghong	19	5.64		4.57	mid-parental heterosis	Yinghong Liu et al., 2019
qKWS1-1	1	2016/Chongzhou	21	3.41		5.23	mid-parental heterosis	Yinghong Liu et al., 2019
qKWS1-2	1	2016/Jinghong	32	4.09	0.08	7.51	RIL	Yinghong Liu et al., 2019
qKWS1-2	1	2016/Chongzhou	33	5.36	0.12	8.08	RIL	Yinghong Liu et al., 2019
qKWS1-3	1	2016/Jinghong	41	2.8	0.08	4.66	the immortalized F2	Yinghong Liu et al., 2019
qKWS1-4	1	2016/Chongzhou	71	5.25	0.12	1.43	the immortalized F3	Yinghong Liu et al., 2019
qKWS1-4	1	2016/Chongzhou	80	2.96		5.22	the immortalized F2	Yinghong Liu et al., 2019
qKWS1-5	1	2016/Chongzhou	239	2.79	0.09	0.84	the immortalized F2	Yinghong Liu et al., 2019
KW	1	Chongzhou	118.41	4.99457	0.1591	7.8161	B73/Mo17	Min Liu et al., 2020
KW	1	BLUP	121.31	2.61672	0.0306	3.443	B73/Mo17	Min Liu et al., 2020
KW	1	Chongzhou	122.31	4.80999	0.1545	7.5538	B73/Mo17	Min Liu et al., 2020
KW	1	Chongzhou	79.11	2.69924	0.1225	4.2047	B73/Mo17	Min Liu et al., 2020
KW	1	Wenjiang	164.61	3.27036	-0.1723	6.8634	B73/Mo17	Min Liu et al., 2020
KW	1	Wenjiang/2017	167.91	3.72421	-0.149	6.194	B73/Mo17	Min Liu et al., 2020
KW	1	Changji/2017	167.91	3.97394	-0.1432	6.2841	B73/Mo17	Min Liu et al., 2020
KW	1	BLUP	167.91	4.49077	-0.0402	6.2903	B73/Mo17	Min Liu et al., 2020
KW	1	Wenjiang	173.51	2.65798	-0.1577	5.6337	B73/Mo17	Min Liu et al., 2020
qKW1-1	1	Nantong, 2016	SYN7706_SYN6742	6.35	–0.16	6.59	204 RILs, DH1M/T877	Derong Hao, et al., 2019
qKW1-2	1	Nantong, 2016	SYN33163_SYN367	7.55	0.18	8.3	204 RILs, DH1M/T877	Derong Hao, et al., 2019
qKW1-1	1	BLUP	SYN7706_SYN6742	5.77	–0.13	6.2	204 RILs, DH1M/T877	Derong Hao, et al., 2019
qKW1-2	1	BLUP	SYN33163_SYN367	8.86	0.17	10.33	204 RILs, DH1M/T877	Derong Hao, et al., 2019
qKW1-3	1	Nantong, 2016	PZE-101066217_SYN29479	4.82	0.14	4.86	204 RILs, DH1M/T877	Derong Hao, et al., 2019
qKW1-3	1	Nantong, 2017	PZE-101066217_SYN29479	5.54	0.14	8.08	204 RILs, DH1M/T877	Derong Hao, et al., 2019
qKW1-3	1	BLUP	PZE-101066217_SYN29479	4.45	0.11	4.61	204 RILs, DH1M/T877	Derong Hao, et al., 2019
KW	1			3.64	5.11	-0.13	YU87-1 ×BK	Jie Liu et al., 2017
KW	1			2.98	4.15	-0.12	YU87-1 ×BK	Jie Liu et al., 2017
KW	1			3.5	5.56	-0.13	YU87-1 ×BK	Jie Liu et al., 2017
KW	1			5.02	7.8	-0.15	YU87-1 ×BK	Jie Liu et al., 2017
KW	1			3.4	6.21	-0.11	K22 ×CI7	Jie Liu et al., 2017
KW	1			7.19	12.4	-0.15	K22 ×CI7	Jie Liu et al., 2017
KW	1			5.15	7.38	-0.12	DAN340 ×K22	Jie Liu et al., 2017
KW	1			3.89	6.44	0.14	ZONG3 ×YU87-1	Jie Liu et al., 2017
KW	1			5.76	9.66	0.17	ZONG3 ×YU87-1	Jie Liu et al., 2017
KW	1			5.13	8.34	0.15	ZONG3 ×YU87-1	Jie Liu et al., 2017
KW	1			2.94	4.87	0.09	DE3 ×BY815	Jie Liu et al., 2017
KW	1			3.25	5.31	0.1	DE3 ×BY815	Jie Liu et al., 2017
KW	1			9.4	12.68	0.22	ZHENG58 ×SK	Jie Liu et al., 2017
q14sHKW2-1	2		umc2195-umc1448	3.92	-1.19	9.79	B73/SICAU1212, RILs (F6:7)	Yang et al. 2016
q14sHKW2-2	2		bnlg1893-chr2-236477	3.28	0.96	6.31	B73/SICAU1212, RILs (F6:7)	Yang et al.2016
qKWI2a	2	Anyang	umc1497-umc2380	4.71	-0.023	11.6	Nongda 108, Huang C 6 Xu 178,Immortalized F2	Zhang et al. 2014
qKWI2b	2	Joint across environments	umc1185-umc1579	4.4	0.011	12.2	Nongda 108, Huang C 6 Xu 178,Immortalized F2	Zhang et al. 2014
HBqkwid2	2				0.1634	7.5	HuoBaiH	Li et al. 2013
Pqkwid2	2				0.128	5.4	Pa405H	Li et al. 2013
Wqkwid2	2				0.1818	7	Weifeng322H	Li et al. 2013
qKW2-1	2	Wuhan,2011	umc2245-umc1227	5.51	4.02	10.76	V671/ Mc, F2:3	Liu et al. 2014
qKW2-2	2	Enshi, 2011	bnlg1831-bnlg1138	11.38	4.17	8.88	V671/ Mc, F2:3	Liu et al. 2014
qKW2-2	2	Enshi, 2012	bnlg1831-bnlg1138	10.6	4.55	12.83	V671/ Mc, F2:3	Liu et al. 2014
qKW2-3	2	Enshi, 2012	umc2023-umc1890	10.66	4.25	11.86	V671/ Mc, F2:3	Liu et al. 2014
qKW2-3	2	Enshi, 2011	umc2023-umc1890	12.07	4.44	10.78	V671/ Mc, F2:3	Liu et al. 2014
qKW2-4	2	Huanggang, 2011	umc1946-umc2625	5.65	2.58	5.15	V671/ Mc, F2:3	Liu et al. 2014
qKW2-4	2	Enshi, 2012	umc1946-umc2625	6.58	2.49	4.36	V671/ Mc, F2:3	Liu et al. 2014
qKW2-4	2	Enshi, 2011	umc1946-umc2625	9.6	3.13	5.72	V671/ Mc, F2:3	Liu et al. 2014
qKW2-5	2	Huanggang, 2011	bnlg1662-bnlg1316	7.77	3.04	7.38	V671/ Mc, F2:3	Liu et al. 2014
qKW2-6	2	Huanggang, 2012	bnlg1316-umc1464	6.97	2.83	5.58	V671/ Mc, F2:3	Liu et al. 2014
qKW2-7	2	Huanggang, 2012	umc1526-umc1230	7.84	3.34	7.77	V671/ Mc, F2:3	Liu et al. 2014
qKW2-7	2	Huanggang, 2012	umc1526-umc1230	6.85	3.4	9.07	V671/ Mc, F2:3	Liu et al. 2014
qkw2	2		18,832,084–22,729,884				Xianyu335 (PH6WC × PH4CV,F1)	Shi et al. 2017
KW	2	Jinghong, 2016	chr02.182.5-chr02.192.5	2.97286	0.1574	5.1421	B73/Mo17 (IBM)	Liu et al. 2020
KW	2	Jinghong, 2016	chr02.217.5-chr02.225.5	4.98806	0.203	8.4284	B73/Mo17 (IBM)	Liu et al. 2020
KW	2	Wenjiang, 2017	chr02.2115.5-chr02.2138.5	3.17047	0.141	5.2872	B73/Mo17 (IBM)	Liu et al. 2020
qKW-5	2	F2-2016	mk667–mk673	3.4	0.23	4.5	SG5/SG7	Guiying Wang et al., 2020
qKW-6	2	F2-2016	mk676–mk686	3.7	0.19	6.1	SG5/SG7	Guiying Wang et al., 2020
qKW-5	2	F2V3-2018	mk667–mk676	3.2	0.12	5.3	SG5/SG7	Guiying Wang et al., 2020
qKW-9	2	F2V3-2018	mk657–mk662	3.8	0.06	6.2	SG5/SG7	Guiying Wang et al., 2020
qKW-6	2	F2V3-2019	mk676–mk686	3.8	0.17	6.2	SG5/SG7	Guiying Wang et al., 2020
Width	2		56.9-63.0	17.82		7.67	BC4S2, BC4S4	Liu et al., 2016
qKWS2-1	2	2016/Jinghong	42	2.82		2.18	mid-parental heterosis	Yinghong Liu et al., 2019
qKWS2-2	2	2016/Jinghong	64	3.89	0.09	5.95	the immortalized F2	Yinghong Liu et al., 2019
qKWS2-3	2	2015/Jinghong	136	2.8	0.06	3.45	RIL	Yinghong Liu et al., 2019
qKWS2-4	2	2016/Chongzhou	189	3.28	0.09	0.81	the immortalized F2	Yinghong Liu et al., 2019
KW	2	Jinghong	56.61	2.97286	0.1574	5.1421	B73/Mo17	Min Liu et al., 2020
KW	2	Jinghong	64.71	4.98806	0.203	8.4284	B73/Mo17	Min Liu et al., 2020
KW	2	Wenjiang/2017	156.21	3.17047	0.141	5.2872	B73/Mo17	Min Liu et al., 2020
qKW2-1	2	BLUP	SYN451_PZE-102039760	5.81	0.13	6.34	204 RILs, DH1M/T877	Derong Hao, et al., 2019
qKW2-2	2	Nantong, 2016	SYNGENTA3962_PZE-102065594	3.4	0.11	3.34	204 RILs, DH1M/T877	Derong Hao, et al., 2019
qKW2-3	2	Sanya, 2017	PZE-102108955_PZE-102109699	6.91	0.18	10.31	204 RILs, DH1M/T877	Derong Hao, et al., 2019
qKW2-4	2	Nantong, 2017	PZE-102126983_SYN33456	3.58	0.11	5.12	204 RILs, DH1M/T877	Derong Hao, et al., 2019
KW	2			8.04	11.76	0.14	B73 ×BY804	Jie Liu et al., 2017
KW	2			7.46	11.1	0.14	B73 ×BY804	Jie Liu et al., 2017
KW	2			3.57	5.81	-0.13	YU87-1 ×BK	Jie Liu et al., 2017
KW	2			4.42	6.92	-0.14	YU87-1 ×BK	Jie Liu et al., 2017
KW	2			2.69	3.78	-0.11	YU87-1 ×BK	Jie Liu et al., 2017
KW	2			5.13	9.05	-0.14	K22 ×CI7	Jie Liu et al., 2017
KW	2			7.89	13.77	-0.18	K22 ×CI7	Jie Liu et al., 2017
KW	2			3.58	6.09	0.13	K22 ×CI7	Jie Liu et al., 2017
KW	2			4.29	7.22	0.13	K22 ×CI7	Jie Liu et al., 2017
KW	2			3.4	4.73	0.09	DAN340 ×K22	Jie Liu et al., 2017
KW	2			4.19	6.94	-0.11	KUI3 ×B77	Jie Liu et al., 2017
KW	2			4.5	7.45	-0.14	ZONG3 ×YU87-1	Jie Liu et al., 2017
KW	2			3.16	4.63	0.09	BY815 ×KUI3	Jie Liu et al., 2017
qKW3	3	Beijing,2013/ Gongzhuling,2013	mk1449–mk1476	5.25	0.26	6.71	365 RILs Ye478 ×Qi319	Zhang et al. 2017
qKW-3	3		PZE-103074861_PZE-103082796	9.71	0.22	13.52	Zheng58 × SK, F6	Raihan et al. 2016
qKW3-1	3	Yulin, 2014	phi104127-umc1814	8.68	0.25	23.49	178/K12, 150 F7 RILs	Lan et al. 2018
qKW3-1	3	Yangling 2016	phi104127-umc1814	4.22	0.19	10.16	178/K12, 150 F7 RILs	Lan et al. 2018
Dqkwid3	3				0.1636	5	Duo229H	Li et al.2013
Lqkwid3	3				0.1145	3.9	Lv28H	Li et al.2013
Pqkwid3	3				0.1197	4.7	Pa405H	Li et al.2013
Wqkwid3-1	3				-0.1398	4.1	Weifeng322H	Li et al.2013
Wqkwid3-2	3				0.1757	6.6	Weifeng322H	Li et al.2013
Yqkwid3-1	3				-0.1771	7.4	Ye478H	Li et al.2013
Yqkwid3-2	3				0.1319	4.1	Ye478H	Li et al.2013
Zqkwid3	3				0.1321	5.1	Zheng58H	Li et al.2013
qKW3-1	3		M3c8882280-M3c9580892	3.6	0.17	6.35	L220× PH4CV, 223 F2:3	Li et al.2013
qKW3	3	Huanggang, 2012	umc1320-umc1273	3.5	2.13	2.63	V671/ Mc, F2:3	Liu et al. 2014
qKW3	3	Huanggang, 2011	umc1320-umc1273	3.1	1.56	1.7	V671/ Mc, F2:3	Liu et al. 2014
qkw3	3		25,866,628–56,016,125	2.5	0.01	3.8	Xianyu335 (PH6WC × PH4CV,F1)	Shi et al. 2017
KW	3	Wenjiang, 2016	chr03.1794.5-chr03.1808.5	3.9848	-0.1975	8.4342	B73/Mo17 (IBM)	Liu et al. 2020
KW	3	Chongzhou, 2017	chr03.23.5-chr03.34.5	2.78393	-0.1091	4.3444	B73/Mo17 (IBM)	Liu et al. 2020
KW	3	Changji, 2017	chr03.25.5-chr03.32.5	4.74267	-0.1567	7.5431	B73/Mo17 (IBM)	Liu et al. 2020
KW	3	Chongzhou, 2017	chr03.52.5-chr03.59.5	2.86862	-0.1111	4.4824	B73/Mo17 (IBM)	Liu et al. 2020
KW	3	Jinghong, 2016	chr03.98.5-chr03.113	2.55809	0.1422	4.2265	B73/Mo17 (IBM)	Liu et al. 2020
KW	3	Chongzhou, 2016	chr03.1570.5-chr03.1587.5	3.95223	0.1378	6.1512	B73/Mo17 (IBM)	Liu et al. 2020
Qqkwid3	3	2007Beijing	bnlg1496–umc1010	8	-0.16	8.3	Qi319/Huangzaosi , Ye478/ Huangzaosi	Peng et al. 2011
qKW-1	3	F2-2016	mk1042–mk1060	9.5	0.54	23	SG5/SG7	Guiying Wang et al., 2020
qKW-1	3	F2V3-2018	mk1040–mk1047	5.8	0.37	9.9	SG5/SG7	Guiying Wang et al., 2020
qKW-1	3	F2V3-2019	mk1035–mk1042	5.5	0.47	14.5	SG5/SG7	Guiying Wang et al., 2020
Width	3		60.5-68.9	10.74		4.26	BC4S2, BC4S4	Liu et al., 2016
qKWS3-1	3	2015/Jinghong	49	6.09	0.12	7.88	the immortalized F2	Yinghong Liu et al., 2019
qKWS3-1	3	2016/Jinghong	49	3.43	0.09	5.28	the immortalized F2	Yinghong Liu et al., 2019
qKWS3-1	3	2016/Jinghong	50	3.44	0.1	4.91	RIL	Yinghong Liu et al., 2019
qKWS3-2	3	2016/Jinghong	171	3.19	-0.09	4.96	the immortalized F2	Yinghong Liu et al., 2019
qKWS3-3	3	2016/Chongzhou	198	2.65		5.31	mid-parental heterosis	Yinghong Liu et al., 2019
KW	3	Wenjiang	114.31	3.9848	-0.1975	8.4342	B73/Mo17	Min Liu et al., 2020
KW	3	Chongzhou/2017	9.51	2.78393	-0.1091	4.3444	B73/Mo17	Min Liu et al., 2020
KW	3	Changji/2017	9.51	4.74267	-0.1567	7.5431	B73/Mo17	Min Liu et al., 2020
KW	3	Chongzhou/2017	27.81	2.86862	-0.1111	4.4824	B73/Mo17	Min Liu et al., 2020
KW	3	Jinghong	43.81	2.55809	0.1422	4.2265	B73/Mo17	Min Liu et al., 2020
KW	3	Chongzhou	84.61	3.95223	0.1378	6.1512	B73/Mo17	Min Liu et al., 2020
qKW3-1	3	Nantong, 2016	PZE-103000497_PZE-103001626	3.6	0.13	4.18	204 RILs, DH1M/T877	Derong Hao, et al., 2019
KW	3			4.34	5.87	0.1	B73 ×BY804	Jie Liu et al., 2017
KW	3			2.92	4.08	-0.09	DAN340 ×K22	Jie Liu et al., 2017
KW	3			6.82	11.37	0.14	KUI3 ×B77	Jie Liu et al., 2017
KW	3			5.09	8.68	0.13	KUI3 ×B77	Jie Liu et al., 2017
KW	3			9.71	13.52	0.23	ZHENG58 ×SK	Jie Liu et al., 2017
qKW4-1	4	Beijing,2013/ Gongzhuling,2013	mk2049–mk2083	6.3	0.27	7.51	365 RILs Ye478 ×Qi319	Zhang et al. 2017
qKW4-2	4	Gongzhuling,2014	mk1857–mk1862	4.27	0.26	6.7	365 RILs Ye478 ×Qi319	Zhang et al. 2017
qKW-4	4		PZE-104103873_PZE-104113287	2.51	0.1	2.92	Zheng58 × SK, F6	Raihan et al. 2016
qKW4-1	4	Yangling, 2014	umc1142-umc2027	3.22	-0.2	10.55	178/K12, 150 F7 RILs	Lan et al. 2018
qKW4-1	4	Yangling 2016	umc1142-umc2027	2.84	-0.15	6.63	178/K12, 150 F7 RILs	Lan et al. 2018
qKW4-2	4	Yangling, 2015	umc2027-umc1869	3.09	-0.16	8.4	178/K12, 150 F7 RILs	Lan et al. 2018
qKW4-2	4	Yulin, 2014	umc2027-umc1869	4.34	-0.19	11.21	178/K12, 150 F7 RILs	Lan et al. 2018
qKW4-2	4	Huludao, 2015	umc2027-umc1869	3.18	-0.21	8.58	178/K12, 150 F7 RILs	Lan et al. 2018
qKW4-2	4	Yulin, 2015	umc2027-umc1869	2.9	-0.15	6.58	178/K12, 150 F7 RILs	Lan et al. 2018
qKW4-3	4	Huludao, 2015	umc2287 -umc1574	2.68	-0.2	8.02	178/K12, 150 F7 RILs	Lan et al. 2018
Dqkwid4	4				0.119	6.5	Duo229H	Li et al.2013
HYqkwid4	4				0.0889	5.7	HuangYesi3H	Li et al.2013
Kqkwid4-1	4				0.1115	4.6	K12H	Li et al.2013
Kqkwid4-2	4				0.081	2.4	K12H	Li et al.2013
Lqkwid4-1	4				0.1796	9.6	Lv28H	Li et al.2013
Lqkwid4-2	4				0.1646	8	Lv28H	Li et al.2013
Qqkwid4	4				0.1827	8.3	Qi319H	Li et al.2013
Yqkwid4	4				0.1312	4.1	Ye478H	Li et al.2013
qKW4-1	4		M4c220655870-M4c225259260	5.69	0.24	13.77	L220× PH4CV, 223 F2:3	Li et al. 2019
qKW4-1	4	Huanggang, 2011	umc1667-umc2041	5.12	−3.69	9.37	V671/ Mc, F2:3	Liu et al. 2014
qKW4-1	4	Enshi, 2012	umc1667-umc2041	7.45	−3.92	9.36	V671/ Mc, F2:3	Liu et al. 2014
qKW4-1	4	Wuhan,2011	umc1667-umc2041	5.02	−3.26	7.1	V671/ Mc, F2:3	Liu et al. 2014
qKW4-2	4	Huanggang, 2011	umc1051-bnlg292b	4.52	−3.43	8.04	V671/ Mc, F2:3	Liu et al. 2014
qKW4-2	4	Enshi, 2011	umc1051-bnlg292b	9.91	−4.73	11.85	V671/ Mc, F2:3	Liu et al. 2014
qKW4-2	4	Wuhan,2011	umc1051-bnlg292b	5	−3.28	7.41	V671/ Mc, F2:3	Liu et al. 2014
qKW4-1	4	Beijing, 2008	M4011466428-M4013162192	2.88	0.15	7.46	Huangzaosi/LV28, 173 F7	Chen et al. 2016
qKW4-1	4	Beijing, 2009	M4011466428-M4013162192	5.03	0.2	11.45	Huangzaosi/LV28, 173 F7	Chen et al. 2016
qKW4-1	4	Xinjiang, 2009	M4011466428-M4013162192	3.97	0.16	9.04	Huangzaosi/LV28, 173 F7	Chen et al. 2016
qKW4-1	4	Xinjiang, 2010	M4011466428-M4013162192	3.29	0.15	8.27	Huangzaosi/LV28, 173 F7	Chen et al. 2016
qkw4	4		172,862,632–177,085,185	4.4	0.01	10.1	Xianyu335 (PH6WC × PH4CV,F1)	Shi et al. 2017
KW	4		Ch4.192–Ch4.204	5.22	0.21	10.51	NIL-1133B/Tzi8,F2	Nie et al. 2019
KW	4		Ch4.197–Ch4.201	6.05	0.17	15.8	NIL-1133B/Tzi8,F2:3	Nie et al. 2019
KW	4	Wenjiang, 2016	chr04.34.5-chr04.40.5	3.33116	-0.173	7.1929	B73/Mo17 (IBM)	Liu et al. 2020
KW	4	Changji, 2017	chr04.212.5-chr04.228.5	2.59066	-0.1168	3.8039	B73/Mo17 (IBM)	Liu et al. 2020
KW	4	Chongzhou, 2017	chr04.216.5-chr04.227.5	3.49837	-0.1351	5.7297	B73/Mo17 (IBM)	Liu et al. 2020
qKWS4	4	2015/Jinghong	144	3.31	0.08	5.77	RIL	Yinghong Liu et al., 2019
qKWS4	4	2016/Chongzhou	138	3.86	0.09	0.94	immortalized F2	Yinghong Liu et al., 2019
KW	4	Wenjiang	11.31	3.33116	-0.173	7.1929	B73/Mo17	Min Liu et al., 2020
KW	4	Changji/2017	56.51	2.59066	-0.1168	3.8039	B73/Mo17	Min Liu et al., 2020
KW	4	Chongzhou/2017	56.61	3.49837	-0.1351	5.7297	B73/Mo17	Min Liu et al., 2020
KW	4	BLUP		9.72e-07		1.5	Association panel	Min Liu et al., 2020
qKW4-1	4	Nantong, 2016	PZE-104010039_PZE-104010477	3.4	0.12	3.47	204 RILs, DH1M/T877	Derong Hao, et al., 2019
qKW4-1	4	BLUP	PZE-104010039_PZE-104010477	5.12	7.79	0.16	204 RILs, DH1M/T877	Derong Hao, et al., 2019
qKW4-1	4	Sanya, 2017	PZE-104087825_PZE-104088242	3.75	3.98	0.11	204 RILs, DH1M/T877	Derong Hao, et al., 2019
qKW4-2	4	Sanya, 2017	PZE-104087825_PZE-104088242	4.91	7.17	-0.15	204 RILs, DH1M/T877	Derong Hao, et al., 2019
KW	4			4.22	6.23	0.1	B73 ×BY804	Jie Liu et al., 2017
KW	4			7.01	10.08	0.13	B73 ×BY804	Jie Liu et al., 2017
KW	4			3.38	5.85	-0.13	YU87-1 ×BK	Jie Liu et al., 2017
KW	4			6.78	10.97	-0.18	YU87-1 ×BK	Jie Liu et al., 2017
KW	4			4.55	7.83	-0.15	YU87-1 ×BK	Jie Liu et al., 2017
KW	4			2.7	4.98	0.1	K22 ×CI7	Jie Liu et al., 2017
KW	4			6.82	11.93	0.15	K22 ×CI7	Jie Liu et al., 2017
KW	4			5.71	10.01	0.14	K22 ×CI7	Jie Liu et al., 2017
KW	4			5.32	8.05	0.12	DAN340 ×K22	Jie Liu et al., 2017
KW	4			7.97	11.62	0.14	DAN340 ×K22	Jie Liu et al., 2017
KW	4			2.52	2.92	0.11	ZHENG58 ×SK	Jie Liu et al., 2017
qKW-5a	5		PZE-105040420_PZE-105055451	7.02	0.18	9.37	Zheng58 × SK, F6	Raihan et al. 2016
qKW-5b	5		SYN29257_PZE-105154164	2.85	0.12	3.3	Zheng58 × SK, F6	Raihan et al. 2016
qKW5-1	5	Yulin, 2014	umc1332 -umc2164	2.63	-0.16	7.57	178/K12, 150 F7 RILs	Lan et al. 2018
Kqkwid5-1	5				-0.1063	4.1	K12H	Li et al. 2013
Kqkwid5-2	5				-0.0935	3.2	K12H	Li et al. 2013
Mqkwid5	5				0.1727	7.9	Mo17H	Li et al. 2013
qKW5	5	Enshi, 2011	umc2294-umc2161	3.62	2.6	3.91	V671/ Mc, F2:3	Liu et al. 2014
qkw5	5		9,190,642–17,881,321				Xianyu335 (PH6WC × PH4CV,F1)	Shi et al. 2017
KW	5	Jinghong, 2016	chr05.132.5-chr05.145.5	3.00326	0.1684	4.9907	B73/Mo17 (IBM)	Liu et al. 2020
KW	5		chr05.134.5-chr05.145.5	2.76004	0.0332	3.8199	B73/Mo17 (IBM)	Liu et al. 2020
KW	5		chr05.1412.5-chr05.1521.5	3.18567	0.0327	4.41	B73/Mo17 (IBM)	Liu et al. 2020
qKW5-1	5		bnlg1700-umc2298	4.84	0.08	9.15	D276×D72	Chen et al. 2016
qKWS5-1	5	2015/Jinghong	38	3.32	-0.1	5.16	the immortalized F2	Yinghong Liu et al., 2019
qKWS5-1	5	2016/Chongzhou	44	2.97	-0.08	1.24	the immortalized F2	Yinghong Liu et al., 2019
qKWS5-2	5	2016/Jinghong	81	2.67		2.22	mid-parental heterosis	Yinghong Liu et al., 2019
KW	5	Jinghong	47.81	3.00326	0.1684	4.9907	B73/Mo17	Min Liu et al., 2020
KW	5	BLUP	47.81	2.76004	0.0332	3.8199	B73/Mo17	Min Liu et al., 2020
KW	5	BLUP	83.61	3.18567	0.0327	4.41	B73/Mo17	Min Liu et al., 2020
KW	5	BLUP		4.27e-07		0.24	Association panel	Min Liu et al., 2020
qKW5-1	5	Nantong, 2016	PZE-105062861_SYN1318	5.96	6.12	-0.15	204 RILs, DH1M/T877	Derong Hao, et al., 2019
qKW5-2	5	BLUP	PZE-105111506_PZE-105113106	3.85	3.96	-0.1	204 RILs, DH1M/T877	Derong Hao, et al., 2019
KW	5			2.79	3.74	0.09	B73 ×BY804	Jie Liu et al., 2017
KW	5			2.98	4.8	-0.09	KUI3 ×B77	Jie Liu et al., 2017
KW	5			3.97	6.73	0.13	ZONG3 ×YU87-1	Jie Liu et al., 2017
KW	5			3.61	5.74	0.12	ZONG3 ×YU87-1	Jie Liu et al., 2017
KW	5			7.03	9.38	0.19	ZHENG58 ×SK	Jie Liu et al., 2017
KW	5			2.86	3.3	0.12	ZHENG58 ×SK	Jie Liu et al., 2017
qKW6-1	6	Beijing,2014	mk2822–mk2828	4.57	-0.23	5	365 RILs Ye478 ×Qi319	Zhang et al. 2017
qKW6-2	6	Beijing,2014/ Gongzhuling,2014	mk2864–mk2876	5.4	-0.51	4.49	365 RILs Ye478 ×Qi319	Zhang et al. 2017
qKWI6a	6	Zhengzhou	umc1341-umc1912	6.71	0.029	17.4	Nongda 108, Huang C 6 Xu 178,Immortalized F2	Zhang et al. 2014
qKWI6a	6	Anyang	umc1341-umc1912	5.56	0.026	15.5	Nongda 108, Huang C 6 Xu 178,Immortalized F2	Zhang et al. 2014
qKWI6a	6	Zhengzhou	umc1341-umc1912	5.62	0.027	17.1	Nongda 108, Huang C 6 Xu 178,Immortalized F2	Zhang et al. 2014
qKWI6a	6	Anyang	umc1341-umc1912	5.55	0.03	18.4	Nongda 108, Huang C 6 Xu 178,Immortalized F2	Zhang et al. 2014
qKWI6b	6	Joint across environments	umc1912-phi452693	4.07	0.014	16.1	Nongda 108, Huang C 6 Xu 178,Immortalized F2	Zhang et al. 2014
qKWI6c	6	Joint across environments	umc1444-bnlg249	3.52	0.013	12.4	Nongda 108, Huang C 6 Xu 178,Immortalized F2	Zhang et al. 2014
Dqkwid6	6				0.1719	8.7	Duo229H	Li et al. 2013
Lqkwid6	6				-0.1187	4.2	Lv28H	Li et al. 2013
Mqkwid6	6				-0.1307	4.5	Mo17H	Li et al. 2013
Pqkwid6	6				0.1594	8.3	Pa405H	Li et al. 2013
qKW6	6	Enshi, 2012	phi070-umc2165	2.92	2.18	3.19	V671/ Mc, F2:3	Liu et al. 2014
qKW6-1	6		phi126-umc1018	4.23	-0.01	7.14	D276×D72	Chen et al. 2016
Width	6		55.7-59.5	6.83		2.74	BC4S2, BC4S4	Liu et al., 2016
qKWS6	6	2015/Jinghong	101	3.85	-0.07	4.72	the immortalized F2	Yinghong Liu et al., 2019
qKW6-1	6	Nantong, 2017	PZE-106014381_PZE-106014738	3.38	4.86	-0.11	204 RILs, DH1M/T877	Derong Hao, et al., 2019
qKW6-1	6	BLUP	PZE-106014381_PZE-106014738	3.98	4.15	-0.11	204 RILs, DH1M/T877	Derong Hao, et al., 2019
KW	6			3.17	4.25	0.09	DAN340 ×K22	Jie Liu et al., 2017
KW	6			2.61	3.39	-0.08	DAN340 ×K22	Jie Liu et al., 2017
KW	6			2.83	3.66	-0.08	DAN340 ×K22	Jie Liu et al., 2017
KW	6			4.73	7.58	-0.11	BY815 ×KUI3	Jie Liu et al., 2017
qKW7-1	7	Beijing,2013/ Gongzhuling,2013	mk3409–mk3431	4.17	0.21	4.67	365 RILs Ye478 ×Qi319	Zhang et al. 2017
qKW7-2	7	Gongzhuling,2014	mk3368–mk3385	4.14	0.24	5.83	365 RILs Ye478 ×Qi319	Zhang et al. 2017
qKW7-1	7	Huludao, 2014	umc1585-umc1865	3.61	-0.21	9.45	178/K12, 150 F7 RILs	Lan et al. 2018
qKW7-2	7	Yulin, 2014	umc1412-umc1125	3.14	-0.18	9.68	178/K12, 150 F7 RILs	Lan et al. 2018
qKWI7	7	Zhengzhou	bnlg1305-dupssr11	5.58	0.021	9.3	Nongda 108, Huang C 6 Xu 178,Immortalized F2	Zhang et al. 2014
qKWI7	7	Anyang	bnlg1305-dupssr11	4.01	0.018	7	Nongda 108, Huang C 6 Xu 178,Immortalized F2	Zhang et al. 2014
qKWI7	7	Anyang	bnlg1305-dupssr11	3.82	0.019	7.7	Nongda 108, Huang C 6 Xu 178,Immortalized F2	Zhang et al. 2014
Yqkwid7	7				-0.2133	10.7	Ye478H	Li et al. 2013
Zqkwid7	7				-0.1718	8.7	Zheng58H	Li et al. 2013
qKW7-1	7	Beijing, 2009	M7008520244-M7009535423	3.34	0.16	7.02	Huangzaosi/LV28, 173 F7	Chen et al. 2016
KW	7	Wenjiang, 2017	chr07.1433.5-chr07.1477	2.90988	0.1317	4.5159	B73/Mo17 (IBM)	Liu et al. 2020
KW	7	Chongzhou, 2016	chr07.1441-chr07.1461.5	3.16612	0.1245	4.8881	B73/Mo17 (IBM)	Liu et al. 2020
KW	7	Jinghong, 2016	chr07.1463-chr07.1509.5	3.98914	0.1915	6.9883	B73/Mo17 (IBM)	Liu et al. 2020
KW	7	Changji, 2017	chr07.1526-chr07.1556.5	2.68838	0.1194	4.1838	B73/Mo17 (IBM)	Liu et al. 2020
KW	7	Changji, 2017	chr07.1619.5-chr07.1627.5	4.82085	-0.161	7.6359	B73/Mo17 (IBM)	Liu et al. 2020
KWID	7		IDP872-7C-6	7.98	-0.02	11.41	Ye478/Huangzaosi (HZS),BC3F2	Li et al. 2016
qKW7-1	7		umc1642-bnlg2132	4.77	-0.07	9.54	D276×D72	Chen et al.,2016
qKWS7-1	7	2015/Jinghong	35	3.64		5.87	mid-parental heterosis	Yinghong Liu et al., 2019
qKWS7-2	7	2015/Jinghong	53	3.16	-0.01	4.2	the immortalized F2	Yinghong Liu et al., 2019
qKWS7-3	7	2015/Jinghong	65	2.63		4.73	mid-parental heterosis	Yinghong Liu et al., 2019
qKWS7-4	7	2015/Jinghong	104	5.16	0.11	6.64	the immortalized F2	Yinghong Liu et al., 2019
qKWS7-4	7	2015/Jinghong	104	5.09		8.36	mid-parental heterosis	Yinghong Liu et al., 2019
KW	7	Wenjiang/2017	83.71	2.90988	0.1317	4.5159	B73/Mo17	Min Liu et al., 2020
KW	7	Chongzhou	82.51	3.16612	0.1245	4.8881	B73/Mo17	Min Liu et al., 2020
KW	7	Jinghong	84.51	3.98914	0.1915	6.9883	B73/Mo17	Min Liu et al., 2020
KW	7	Changji/2017	86.61	2.68838	0.1194	4.1838	B73/Mo17	Min Liu et al., 2020
KW	7	Changji/2017	106.51	4.82085	-0.161	7.6359	B73/Mo17	Min Liu et al., 2020
KW	7			4.99	7.48	-0.15	YU87-1 ×BK	Jie Liu et al., 2017
KW	7			3.03	4.68	-0.12	YU87-1 ×BK	Jie Liu et al., 2017
KW	7			3.42	5.35	-0.14	YU87-1 ×BK	Jie Liu et al., 2017
KW	7			6.47	10.45	-0.14	BY815 ×KUI3	Jie Liu et al., 2017
KW	7			6	9.76	-0.13	BY815 ×KUI3	Jie Liu et al., 2017
KW	7			3.24	5.57	-0.1	BY815 ×KUI3	Jie Liu et al., 2017
qKW8	8	Beijing,2013/ Gongzhuling,2013/4	mk3867–mk3933	6.59	-0.28	8.32	365 RILs Ye478 ×Qi319	Zhang et al. 2017
qKW-8a	8		PZE-108107671_SYN36464	4.39	0.15	5.71	Zheng58 × SK, F6	Raihan et al. 2016
qKW-8b	8		PZE-108042599_PZE-108046874	2.51	0.1	2.9	Zheng58 × SK, F6	Raihan et al. 2016
Qqkwid8	8				0.1336	4.5	Qi319H	Li et al. 2013
Wqkwid8	8				-0.1608	5.5	Weifeng322H	Li et al. 2013
Yqkwid8	8				0.0922	2	Ye478H	Li et al. 2013
qKW8-1	8		M8c18776391-M8c20974799	4.26	0.16	7.4	L220× PH4CV, 223 F2:3	Li et al. 2019
KW	8	Wenjiang, 2016	chr08.1625.5-chr08.1645.5	2.57112	0.1576	5.3343	B73/Mo17 (IBM)	Liu et al. 2020
qKW-2	8	F2-2016	mk2806–mk2814	5.8	0.34	10	SG5/SG7	Guiying Wang et al., 2020
qKW-3	8	F2-2016	mk2814–mk2820	5.9	0.35	10.9	SG5/SG7	Guiying Wang et al., 2020
qKW-2	8	F2V3-2018	mk2811–mk2814	5.8	0.43	14.5	SG5/SG7	Guiying Wang et al., 2020
qKW-8	8	F2V3-2018	mk2799–2808	6.2	0.43	14.5	SG5/SG7	Guiying Wang et al., 2020
qKW-3	8	F2V3-2019	mk2814–mk2817	5.5	0.33	9.6	SG5/SG7	Guiying Wang et al., 2020
qKW-10	8	F2V3-2019	mk2826–mk2835	5	0.24	8.4	SG5/SG7	Guiying Wang et al., 2020
qKWS8-1	8	2016/Jinghong	9	2.61		2.11	mid-parental heterosis	Yinghong Liu et al., 2019
qKWS8-2	8	2016/Jinghong	92	12.11		12.28	mid-parental heterosis	Yinghong Liu et al., 2019
qKWS8-2	8	2016/Jinghong	97	2.68	0.06	4.22	the immortalized F2	Yinghong Liu et al., 2019
KW	8	Wenjiang	95.31	2.57112	0.1576	5.3343	B73/Mo17	Min Liu et al., 2020
KW	8			2.67	4.32	0.09	K22 ×CI7	Jie Liu et al., 2017
KW	8			4.02	5.89	0.1	DAN340 ×K22	Jie Liu et al., 2017
KW	8			4.84	7.03	0.11	DAN340 ×K22	Jie Liu et al., 2017
KW	8			2.85	4.62	-0.09	DE3 ×BY815	Jie Liu et al., 2017
KW	8			2.51	2.91	0.11	ZHENG58 ×SK	Jie Liu et al., 2017
KW	8			4.4	5.71	0.15	ZHENG58 ×SK	Jie Liu et al., 2017
qKW-9	9		PZE-109109569_SYN8851	5.81	0.16	6.45	Zheng58 × SK, F6	Raihan et al. 2016
HYqkwid9	9				-0.055	1.9	HuangYesi3H	Li et al. 2013
qKW9-1	9	Huanggang, 2012	umc2084-bnlg1583	3.71	−2.15	2.74	V671/ Mc, F2:3	Liu et al. 2014
qKW9-2	9	Huanggang, 2011	umc2346-umc1714	4.14	−3.23	7.26	V671/ Mc, F2:3	Liu et al. 2014
qkw9	9		107,573,682–140,476,634	3.6	0.01	5.4	Xianyu335 (PH6WC × PH4CV,F1)	Shi et al. 2017
KW	9	Chongzhou, 2017	chr09.1519.5-chr09.1523.5	3.8089	0.1365	6.0155	B73/Mo17 (IBM)	Liu et al. 2020
qKWS9-1	9	2016/Jinghong	32	2.57	0.06	4.54	RIL	Yinghong Liu et al., 2019
qKWS9-2	9	2016/Jinghong	97	3.33	0.07	5.82	RIL	Yinghong Liu et al., 2019
qKWS9-3	9	2016/Chongzhou	101	3.51		5.72	mid-parental heterosis	Yinghong Liu et al., 2019
qKWS9-4	9	2016/Chongzhou	121	6.02	-0.02	1.54	the immortalized F2	Yinghong Liu et al., 2019
KW	9	Chongzhou/2017	130.01	3.8089	0.1365	6.0155	B73/Mo17	Min Liu et al., 2020
KW	9			4.73	6.8	0.11	DAN340 ×K22	Jie Liu et al., 2017
KW	9			3.94	5.72	0.1	DAN340 ×K22	Jie Liu et al., 2017
KW	9			4.93	9.13	-0.13	KUI3 ×B77	Jie Liu et al., 2017
KW	9			9.08	15.97	-0.16	KUI3 ×B77	Jie Liu et al., 2017
KW	9			4.46	8.34	-0.12	KUI3 ×B77	Jie Liu et al., 2017
KW	9			2.7	4.27	0.1	ZONG3 ×YU87-1	Jie Liu et al., 2017
KW	9			3.01	4.75	0.11	ZONG3 ×YU87-1	Jie Liu et al., 2017
KW	9			2.77	4.48	0.11	ZONG3 ×YU87-1	Jie Liu et al., 2017
KW	9			4.9	8.89	0.15	ZONG3 ×YU87-1	Jie Liu et al., 2017
KW	9			7.6	12.78	0.18	ZONG3 ×YU87-1	Jie Liu et al., 2017
KW	9			5.94	10.19	0.16	ZONG3 ×YU87-1	Jie Liu et al., 2017
KW	9			5.74	9.6	-0.12	DE3 ×BY815	Jie Liu et al., 2017
KW	9			6.1	9.99	-0.13	DE3 ×BY815	Jie Liu et al., 2017
KW	9			6.08	9.97	-0.13	DE3 ×BY815	Jie Liu et al., 2017
KW	9			6.77	11.29	0.13	BY815 ×KUI3	Jie Liu et al., 2017
KW	9			5.6	9.46	0.12	BY815 ×KUI3	Jie Liu et al., 2017
KW	9			3.38	4.95	0.09	BY815 ×KUI3	Jie Liu et al., 2017
KW	9			2.52	3.72	0.08	BY815 ×KUI3	Jie Liu et al., 2017
KW	9			5.82	7.47	0.17	ZHENG58 ×SK	Jie Liu et al., 2017
qKW-10	10		SYN12618_PZE-110015978	3.21	0.12	3.7	Zheng58 × SK, F6	Raihan et al. 2016
Mqkwid10	10				-0.1689	7.5	Mo17H	Li et al. 2013
Qqkwid10	10				-0.1773	7.8	Qi319H	Li et al. 2013
Yqkwid10	10				-0.1846	8	Ye478H	Li et al. 2013
Zqkwid10	10				-0.1607	7.6	Zheng58H	Li et al. 2013
qkw10	10		4,652,445–5,909,671				Xianyu335 (PH6WC × PH4CV,F1)	Shi et al. 2017
KW	10	Wenjiang, 2016	chr10.772.5-chr10.843.5	2.96417	-0.1631	5.7107	B73/Mo17 (IBM)	Liu et al. 2020
KW	10		chr10.1302.5-chr10.1322.5	4.22801	-0.0383	5.9421	B73/Mo17 (IBM)	Liu et al. 2020
KW	10	Changji, 2017	chr10.1305-chr10.1329.5	3.38979	-0.1308	5.3059	B73/Mo17 (IBM)	Liu et al. 2020
KW	10	Chongzhou, 2017	chr10.1308-chr10.1322.5	3.6873	-0.1228	5.8174	B73/Mo17 (IBM)	Liu et al. 2020
KW	10	Wenjiang, 2017	chr10.1314-chr10.1328.5	3.20521	-0.1407	5.3108	B73/Mo17 (IBM)	Liu et al. 2020
KW	10	Chongzhou, 2016	chr10.1402-chr10.1411.5	2.4734	-0.1247	3.9683	B73/Mo17 (IBM)	Liu et al. 2020
KW	10	Jinghong, 2016	chr10.1411.5-chr10.1423.5	3.28556	-0.1908	5.5661	B73/Mo17 (IBM)	Liu et al. 2020
Qqkwid10	10	2008Xinjiang,	bnlg1677–umc2172	6	0.27	12.6	Qi319/Huangzaosi , Ye478/ Huangzaosi	Peng et al. 2011
qKW-7	10	F2-2016	mk3284–mk3294	3	0.15	4.9	SG5/SG7	Guiying Wang et al., 2020
qKWS10-1	10	2016/Chongzhou	4	6.23	-0.11	1.66	the immortalized F2	Yinghong Liu et al., 2019
qKWS10-2	10	2015/Jinghong	26	4.45	-0.11	6.63	the immortalized F2	Yinghong Liu et al., 2019
qKWS10-3	10	2016/Chongzhou	51	75.98	-0.56	34.58	the immortalized F2	Yinghong Liu et al., 2019
KW	10	Wenjiang	43.51	2.96417	-0.1631	5.7107	B73/Mo17	Min Liu et al., 2020
KW	10	BLUP	58.01	4.22801	-0.0383	5.9421	B73/Mo17	Min Liu et al., 2020
KW	10	Changji/2017	59.41	3.38979	-0.1308	5.3059	B73/Mo17	Min Liu et al., 2020
KW	10	Chongzhou/2017	58.01	3.6873	-0.1228	5.8174	B73/Mo17	Min Liu et al., 2020
KW	10	Wenjiang/2017	59.41	3.20521	-0.1407	5.3108	B73/Mo17	Min Liu et al., 2020
KW	10	Chongzhou	76.91	2.4734	-0.1247	3.9683	B73/Mo17	Min Liu et al., 2020
KW	10	Jinghong	80.51	3.28556	-0.1908	5.5661	B73/Mo17	Min Liu et al., 2020
qKW10-1	10	Nantong, 2016	SYN22128_PZE-110051617	10.98	11.84	-0.22	204 RILs, DH1M/T877	Derong Hao, et al., 2019
qKW10-1	10	BLUP	SYN22128_PZE-110051617	9.14	10.04	-0.17	204 RILs, DH1M/T877	Derong Hao, et al., 2019
qKW10-2	10	Nantong, 2017	PZE-110054072_PZE-110054977	6.38	9.38	-0.15	204 RILs, DH1M/T877	Derong Hao, et al., 2019
KW	10			3.12	4.83	-0.1	K22 ×CI7	Jie Liu et al., 2017
KW	10			2.66	4.04	-0.09	K22 ×CI7	Jie Liu et al., 2017
KW	10			3.21	3.71	0.12	ZHENG58 ×SK	Jie Liu et al., 2017
Env./Yra	Environment/Year: represent some studied conducted more than two location or in different years
LODb	The threshold for LOD was 2.5 as determined by 1,000 random permutations
Ac	Additive effect of the corresponding QTL
PVE (%)d	Percent of phenotypic variations explained by each QTL

## Sheet: Maize-KNR
Collections of quantitative trait loci of kernel number row from different published papers
QTL/Trait	Chromosome	Env./Yra	Interval marker	LODb	Ac	PVE (%)d	Parent/Population	Reference (see in review paper's reference)
qMKNR1	1		ND5~PZE14	6.5	-1.6	17.6	Mo17×TY6 F2:3	Huo et al. 2016
qWKNR1-1	1		HCHR44~HCHR17	4.3	0.4	0.4	W138×TY6 F2:3	Huo et al. 2016
qkrn1	1	Henan	umc1421–umc2100	4.5	0.44	4.2	Mo17/X26-4, F2:3	Cai et al. 2014
qkrn1	1	Beijing	umc1421–umc2100	8.5	0.56	6.8	Mo17/X26-4, F2:3	Cai et al. 2014
rn1a	1	Xiangfan	umc1169-bnlg1811	2.8	–0.2	5.9	Zong3 × 87-1,266 F2:3	Yan et al. 2006
rn1b	1	Xiangfan	bnlg1556-umc128	11	–0.8	16.3	Zong3 × 87-1,266 F2:3	Yan et al. 2006
qxRPE1-1-1	1	Xinxiang	umc1725–phi064	3.51	–0.38	4.91	8984/GY220, 282F7:8 RIL	Yang et al. 2012
RN(HP)	1	Taian	umc2215–bnlg1429	3.83	−0.06	12.32	5003(107)/ 178,210 F2:3	Li et al. 2010
RN(LP)	1	Taian	umc2215–bnlg1429	3.65	−0.11	11.58	5003(107)/ 178,210 F2:3	Li et al. 2010
RN(HP)	1	Yantai	umc2215–bnlg1429	4.03	−0.08	8.43	5003(107)/ 178,210 F2:3	Li et al. 2010
RN(LP)	1	Yantai	umc2215–bnlg1429	4.03	−0.08	12.06	5003(107)/ 178,210 F2:3	Li et al. 2010
qKRN1	1		11.11–16.46	3.29	−0.57	3.01	B73/abe2	Liu et al. 2016
rn1	1		194	4.5	−0.52	9.4	Zong3/Yuyu22	Yan et al. 2006
qKRN2	1		bnlg1484-umc2025	6.26	1.63	13.09	Zheng58/Chang7-2	Guo et al. 2011
qKRN3	1		umc1331-umc1797	3.14	-0.93	4.46	Zheng58/Chang7-2	Guo et al. 2011
qMERN1	1		ND18~NND1	8.6	0.6	15.4	Mo17×TY6 F2:3	Huo et al. 2016
qRPE2-1-1	1		umc1395–umc2237	3.7	-0.34	6.9	8984 9 GY220 (Pop.1)/ 8622 9 GY220 (Pop.2)	Li et al. 2009
qERN1-1	1		bnlg1347-umc2100	4.91	-0.18	5.1	D276×D72	Chen et al. 2016
qERN1-2	1		phi227562-bnlg1006	4.06	0.19	4.87	D276×D72	Chen et al. 2016
wqrn1	1	Xunxian	phi095 -bnlg182	4	-10.3	8.5	Xu178/9 Zong3	Wei et al. 2016
qKRN1	1	Wuhan/2011	umc1515-umc1323	2.62	− 0.22	4.42	Lian87/V54, F2:3	Han et al. 2020
qKRN1–1	1	2012 Xingtai	umc2396-bnlg1025	7.83	0.73	9.67	NX531/SIL8 (NS), TY6/ Mo17 (TM), TY6 × W138 (TW)	Lei Liu et al., 2015
qKRN1–2	1	2012Xingtai	umc1184-M1.108	2.77	−0.4	2.49	NX531/SIL8 (NS), TY6/ Mo17 (TM), TY6 × W138 (TW)	Lei Liu et al., 2015
qKRN1b	1	Zhuhai	632.58-811.99	4.7095	-0.636	3.6281	135 maize–teosinte	Xin Wang, 2021
qKRN-7	1			3.4	0	0.33	SG5/SG7	Yanming Zhao & chengfu Su. 2019
qKRN-8	1			19.4	0	3.78	SG5/SG7	Yanming Zhao & chengfu Su. 2019
qKRN-9	1			5.3	0	0.81	SG5/SG7	Yanming Zhao & chengfu Su. 2019
qKRN-10	1			3.8	0	0.45	SG5/SG7	Yanming Zhao & chengfu Su. 2019
KRN	1		115-120.3	12.47		4.64	parviglumis/B73, BC4	Liu 2016
qRN1-1	1	Chongzhou	11	3.4093	−0.5884	7.3911	262 RIL	Xiao Zhang et al., 2021
qRN1-2	1	Fenjiang	219	2.9338	0.4852	7.0119	262 RIL	Xiao Zhang et al., 2021
qkrn2a	2		phi092a–phi127	11.77	0.417	10	Ye478/Dan340, 397 F2:3	Lu et al. 2011
qkrn2b	2		phi127–mmc0191	15.07	0.579	13.05	Ye478/Dan340, 397 F2:3	Lu et al. 2011
qKRN-2	2		mk680		0.83		G-5/SG-7, F2	Su et al. 2017
qKRN2-1	2	Beijing, 2014	mk847–mk861	4.64	0.401	5.59	Ye478/Qi319, 365 RILs	Zhang et al. 2017
qKRN2-2	2	Gongzhuling, 2014	mk876–mk879	5.88	0.46	5.59	Ye478/Qi319, 365 RILs	Zhang et al. 2017
qWKNR1-2	2		BK2N1~phi30870	7.3	-1.5	17.8	W138×TY6 F2:3	Huo et al. 2016
qKRN2	2	Sanya	bnlg2248	3.94	1.27	12.22	Nongxi531/H21, 526 BC4F1	Li et al. 2014
qkrn2	2	Hainan	umc2193–umc1259	8.1	0.76	9.4	Mo17/X26-4, F2	Cai et al. 2014
qkrn2	2	Henan	umc2193–umc1259	14.2	0.74	14	Mo17/X26-4, F2:3	Cai et al. 2014
qkrn2	2	Beijing	umc2193–umc1259	16.9	0.82	16.1	Mo17/X26-4, F2:3	Cai et al. 2014
qkrn2a	2		phi092a–phi127	11.77	0.417	10	Ye478/Dan340, 397F2:3	Lu et al. 2011
qkrn2b	2		phi127–mmc0191	15.07	0.579	13.05	Ye478/Dan340, 397F2:3	Lu et al. 2011
rn2	2	Wuhan	bnlg1064-umc1185	5.6	0.7	8.1	Zong3 × 87-1,266 F2:3	Yan et al. 2006
qKRN2	2	Shunyi/2009	umc2205-dupssr21	5.94	0.77	7.93	Y1648/Mo17/F2:4	Tian et al. 2014
qKRN2	2		9.91–15.66	3.61	−0.21	3.74	B73/abe2	Liu et al. 2016
rn2e	2		58	4	0.48	5.8	Zong3/Yuyu22	Yan et al. 2006
qKRN1	2		phi090-bnlg1520	3.32	0.05	5.39	Zheng58/Chang7-2	Guo et al. 2011
qRPE2-2-1	2		bnlg125–umc1448	3.7	0.33	6	8984 9 GY220 (Pop.1)/ 8622 9 GY220 (Pop.2)	Li et al. 2009
qKRN2	2	Wuhan/2011	bnlg1746-umc1256	10.33	− 0.59	14.75	Lian87/V54, F2:3	Han et al. 2020
qKRN2	2	Huanggang/2011	bnlg1746-umc1256	7.78	− 0.47	11.75	Lian87/V54, F2:3	Han et al. 2020
qKRN2	2	Enshi/2012	bnlg1746-umc1256	5.65	− 0.43	10.75	Lian87/V54, F2:3	Han et al. 2020
qKRN2	2	Huanggang/2012	bnlg1746-umc1256	9.99	− 0.47	11.75	Lian87/V54, F2:3	Han et al. 2020
qKRN2–1	2	2010 Xingtai	bnlg1537-prp2	6.07	0.56	8.82	NX531/SIL8 (NS), TY6/ Mo17 (TM), TY6 × W138 (TW)	Lei Liu et al., 2015
qKRN2a	2	Guangzhou	323.23-458.42	3.8479	-1.9096	6.9872	135 maize–teosinte	Xin Wang, 2021
qKRN2b	2	Zhuhai	426.6-431.5	2.5993	0.5308	2.0112	135 maize–teosinte	Xin Wang, 2021
qKRN2-1	2		13.6–21.1	5.5	0.43	5.5	SG5/SG7	Yanming Zhao & chengfu Su. 2019
qKRN-2	2		21.1–24.35	5.2	0.47	7.2	SG5/SG7	Yanming Zhao & chengfu Su. 2019
qKRN-11	2			7.1	0	0.97	SG5/SG7	Yanming Zhao & chengfu Su. 2019
qKRN2-1	2			14.4	0.41	5.2	SG5/SG7	Yanming Zhao & chengfu Su. 2019
qKRN-12	2			5.8	0	0.86	SG5/SG7	Yanming Zhao & chengfu Su. 2019
qKRN-13	2			9.5	0	1.72	SG5/SG7	Yanming Zhao & chengfu Su. 2019
qKRN-14	2			7.2	−0.28	2.46	SG5/SG7	Yanming Zhao & chengfu Su. 2019
KRN	2		36.2-41.5	31.99		14.65	parviglumis/B73, BC4	Liu 2016
qRN2-2	2	Bifengxia	139	3.8065	−0.5748	7.3904	262 RIL	Xiao Zhang et al., 2021
qRN2-4	2	BLUP	241	2.6034	−0.3162	4.4454	262 RIL	Xiao Zhang et al., 2021
qRN2-3	2	Chongzhou	170	4.8957	−0.6774	10.0251	262 RIL	Xiao Zhang et al., 2021
qRN2-1	2	Wenjiang	14	2.746	−0.4164	6.0765	262 RIL	Xiao Zhang et al., 2021
qkrn3a	3		bnlg2241–bnlg1047	7.63	-0.468	6.14	Ye478/Dan340, 397 F2:3	Lu et al. 2011
qkrn3b	3		bnlg197–umc1844	4.4	-0.327	3	Ye478/Dan340, 397 F2:3	Lu et al. 2011
qKRN3	3	Beijing, 2014	mk1421–mk1433	5.46	−0.58	6.01	Ye478/Qi319, 365 RILs	Zhang et al. 2017
qMKNR3	3		umc1767~umc2152	3.7	1.6	3.4	Mo17×TY6 F2:3	Huo et al. 2016
qWKNR3	3		umc2263~umc1504	3.7	1	2.2	W138×TY6 F2:3	Huo et al. 2016
qKRN3	3	baoding	umc2369	3.43	1.94	11.97	Nongxi531/H21, 526 BC4F1	Li et al. 2014
qkrn3	3	Henan	umc2268–umc2270	4.1	0.15	3.6	Mo17/X26-4, F2:3	Cai et al. 2014
qkrn3	3	Beijing	umc2268–umc2270	4.8	0.35	3.9	Mo17/X26-4, F2:3	Cai et al. 2014
qkrn3a	3		bnlg2241–bnlg1047	7.63	-0.468	6.14	Ye478/Dan340, 397F2:3	Lu et al. 2011
qkrn3b	3		bnlg197–umc1844	4.4	-0.327	3	Ye478/Dan340, 397F2:3	Lu et al. 2011
qcRPE1-3-1	3	Xuchang	umc1320–phi046	7.63	–0.58	14.41	8984/GY220, 282F7:8 RIL	Yang et al. 2012
qzRPE1-3-1	3	Zhengzhou	umc1320–phi046	7.01	–0.56	10.89	8984/GY220, 282F7:8 RIL	Yang et al. 2012
RN(HP)	3	Taian	umc1207–umc1844	2.93	−0.12	8.74	5003(107)/ 178,210 F2:3	Li et al. 2010
RN(HP)	3	Yantai	umc1207–umc1844	3.13	−0.18	8.74	5003(107)/ 178,210 F2:3	Li et al. 2010
qKRN3	3	Langfang/2008	bnlg1063-bnlg1350	4.59	-0.8	6.82	Y1648/Mo17/F2:3	Tian et al. 2014
qKRN3	3	Shangzhuang/2009	umc1135-umc1140	4.27	0.71	7.19	Y1648/Mo17/F2:4	Tian et al. 2014
q7zERN-3-1	3	07Zhengzhou	bnlg1647–umc2259	3.3	0.43	6.5	Dan232/N04, F2:3,258 F9 RIL	Li et al. 2011
q8zERN-3-2	3	08Zhengzhou	umc1052–umc1594	4	0.49	8.7	Dan232/N04, 258 F9 RIL	Li et al. 2011
qWERN3	3		umc2152~umc2048	5.4	0.5	4.5	W138×TY6 F2:3	Huo et al. 2016
qRPE1-3-1	3		umc2275–umc1915	6	0.3	7.8	8984 9 GY220 (Pop.1)/ 8622 9 GY220 (Pop.2)	Li et al. 2009
qRPE1-3-2	3		umc1320–bnlg1754	6	0.38	10.7	8984 9 GY220 (Pop.1)/ 8622 9 GY220 (Pop.2)	Li et al. 2009
rn3	3		umc1773-bnlg1035	3.72		1.78	Yuyu22,RIL F8	Tang et al. 2010
wqrn3	3	Xuchang	umc1052 -umc1641	3.1	6.4	12	Xu178/9 Zong3	Wei et al. 2016
qKRN3	3	Enshi/2012	umc1012-umc1219	3.75	− 0.27	7.41	Lian87/V54, F2:3	Han et al. 2020
qKRN3–1	3	2010 Xingtai	phi37411-bnlg1325	6.68	0.55	8.44	NX531/SIL8 (NS), TY6/ Mo17 (TM), TY6 × W138 (TW)	Lei Liu et al., 2015
qKRN3–2	3	2012 Xingtai	umc2152-umc2048	4.87	0.41	4.21	NX531/SIL8 (NS), TY6/ Mo17 (TM), TY6 × W138 (TW)	Lei Liu et al., 2015
qKRN3a	3	Guangzhou	173.86-235.87	2.9935	0.8802	5.4075	135 maize–teosinte	Xin Wang, 2021
qKRN3b	3	Zhuhai	287.7-288.5	7.2322	0.8684	6.2568	135 maize–teosinte	Xin Wang, 2021
qKRN3b	3	Zhuhai	288.5-811.99	8.2918	0.9542	6.8796	135 maize–teosinte	Xin Wang, 2021
qKRN-4	3		16.55–25.15	6	0.9	15	SG5/SG7	Yanming Zhao & chengfu Su. 2019
qKRN-15	3			9.9	0	1.5	SG5/SG7	Yanming Zhao & chengfu Su. 2019
qKRN-16	3			18.2	0	3.35	SG5/SG7	Yanming Zhao & chengfu Su. 2019
qKRN-17	3			19.2	0.49	7.62	SG5/SG7	Yanming Zhao & chengfu Su. 2019
qKRN-18	3			6.1	−0.25	2.02	SG5/SG7	Yanming Zhao & chengfu Su. 2019
qKRN-19	3			3.7	0	0.43	SG5/SG7	Yanming Zhao & chengfu Su. 2019
qRN3	3	Bifengxia	146	5.0278	−0.6435	9.184	262 RIL	Xiao Zhang et al., 2021
qkrn4a	4		umc1294–bnlg1265	4.14	0.317	3.29	Ye478/Dan340, 397 F2:3	Lu et al. 2011
qkrn4b	4		umc1847–phi438301	5.69	0.293	4.31	Ye478/Dan340, 397 F2:3	Lu et al. 2011
qkrn4c	4		umc2188–umc1101	5.14	0.317	4.77	Ye478/Dan340, 397 F2:3	Lu et al. 2011
qkrn4d	4		umc1101–umc1058	3.53	0.244	3.57	Ye478/Dan340, 397 F2:3	Lu et al. 2011
qKRN4-2	4	Beijing, 2008	M4189223080-M4190682698	3.1	-0.44	7.93	Huangzaosi/LV28, 173 F7	Chen et al. 2016
qKRN4-2	4	Beijing, 2009	M4189223080-M4190682698	2.61	-0.43	6.77	Huangzaosi/LV28, 173 F7	Chen et al. 2016
qKRN4-2	4	Henan, 2009	M4189223080-M4190682698	2.59	-0.4	6.36	Huangzaosi/LV28, 173 F7	Chen et al. 2016
qKRN4-3	4	Henan, 2010	M4235295869-M4235381319	2.71	-0.36	7.09	Huangzaosi/LV28, 173 F7	Chen et al. 2016
qKRN4-1	4	Xinjiang, 2010	M4185871460-M4186488525	3.27	-0.44	8.42	Huangzaosi/LV28, 173 F7	Chen et al. 2016
qKRN4	4	Gongzhuling, 2014	mk1766–mk1781	4.91	0.53	5.39	Ye478/Qi319, 365 RILs	Zhang et al. 2017
qKRN4c	4	Sanya	umc2011	4.66	0.99	14.26	Nongxi531/H21, 526 BC4F1	Li et al. 2014
qkrn4	4	Hainan	umc2027–umc1418	7.2	0.7	9.1	Mo17/X26-4, F	Cai et al. 2014
qkrn4	4	Henan	umc2027–umc1418	8.4	0.52	7.7	Mo17/X26-4, F2:3	Cai et al. 2014
qkrn4	4	Beijing	umc2027–umc1418	17.2	0.77	16.4	Mo17/X26-4, F2:3	Cai et al. 2014
qkrn4a	4		umc1294–bnlg1265	4.14	0.317	3.29	Ye478/Dan340, 397F2:3	Lu et al. 2011
qkrn4b	4		umc1847–phi438301	5.69	0.293	4.31	Ye478/Dan340, 397F2:3	Lu et al. 2011
qkrn4c	4		umc2188–umc1101	5.14	0.317	4.77	Ye478/Dan340, 397F2:3	Lu et al. 2011
qkrn4d	4		umc1101–umc1058	3.53	0.244	3.57	Ye478/Dan340, 397F2:3	Lu et al. 2011
rn4a	4	Wuhan	rz574-bnlg2291	4	–0.4	4.9	Zong3 × 87-1,266 F2:3	Yan et al. 2006
rn4b	4	Wuhan	umc1173-umc2286	4.1	–0.5	7.7	Zong3 × 87-1,266 F2:3	Yan et al. 2006
qcRPE1-4-1	4	Xuchang	umc1662–umc1548	3.59	0.35	5.42	8984/GY220, 282F7:8 RIL	Yang et al. 2012
qcRPE1-4-2	4	Xuchang	umc1847–bnlg2244	3.43	–0.38	6.21	8984/GY220, 282F7:8 RIL	Yang et al. 2012
qcRPE2-4-1	4	Xuchang	umc2286–umc1173	2.56	1.73	4.32	8622/GY220,263 F7:8 RIL	Yang et al. 2012
qxRPE2-4-1	4	Xinxiang	umc1757–umc2150	5.18	–0.45	10.31	8622/GY220,263 F7:8 RIL	Yang et al. 2012
qyRPE2-4-2	4	Yinchuan	umc2286–umc1173	3.03	0.41	6.64	8622/GY220,263 F7:8 RIL	Yang et al. 2012
RN(HP)	4	Yantai	umc1650–umc1699	3.88	0.74	9.64	5003(107)/ 178,210 F2:3	Li et al. 2010
qwERN-4-1	4	Wenxian	bnlg1621–bnlg1189	3.5	0.75	15.8	Dan232/N04, 258 F9 RIL	Li et al. 2010
qxERN-4-1	4	Xinxiang	bnlg1621–bnlg1189	4	0.64	17.8	Dan232/N04, 258 F9 RIL	Li et al. 2010
qxERN-4-2	4	Xinxiang	bnlg1189–umc1808	3.3	0.39	6.7	Dan232/N04, 258 F9 RIL	Li et al. 2010
KRN	4		Ch4.192–Ch4.204	7.32	-0.92	14.61	NIL-1133B/Tzi8,F2	Nie et al. 2019
KRN	4		Ch4.197–Ch4.201	14.3	-0.73	32.6	NIL-1133B/Tzi8,F2:3	Nie et al. 2019
rn4	4		240	4	−0.47	8.3	Zong3/Yuyu22	Yan et al. 2006
qMERN4	4		bnlg1137~umc1194	12.4	0.8	13.5	Mo17×TY6 F2:3	Huo et al. 2016
qWERN4	4		umc1194~umc2188	22.3	1.2	29.5	W138×TY6 F2:3	Huo et al. 2016
qRPE2-4-1	4		umc1757–umc2150	4.7	0.58	8.3	8984 9 GY220 (Pop.1)/ 8622 9 GY220 (Pop.2)	Li et al. 2009
qERN4-1	4		umc2286-umc1051	4.11	-0.02	5.19	D276×D72	Chen et al. 2016
qKRN4-1	4	Wuhan/2011	umc1509-bnlg1937	2.87	− 0.31	1.63	Lian87/V54, F2:3	Han et al. 2020
qKRN4-1	4	Huanggang/2012	umc1509-bnlg1937	4.65	− 0.34	5.25	Lian87/V54, F2:3	Han et al. 2020
qKRN4-2	4	Wuhan/2011	umc1329-phi076	7	− 0.45	8.24	Lian87/V54, F2:3	Han et al. 2020
qKRN4-2	4	Huanggang/2011	umc1329-phi076	5.7	− 0.38	10.04	Lian87/V54, F2:3	Han et al. 2020
qKRN4-2	4	Enshi/2012	umc1329-phi076	4.15	− 0.31	6.99	Lian87/V54, F2:3	Han et al. 2020
qKRN4-2	4	Huanggang/2012	umc1329-phi076	2.94	− 0.29	6.08	Lian87/V54, F2:3	Han et al. 2020
qKRN4–1	4	2012 Xingtai	umc1117-umc1791	2.77	0.2	2.33	NX531/SIL8 (NS), TY6/ Mo17 (TM), TY6 × W138 (TW)	Lei Liu et al., 2015
qKRN4–2	4	2012 Xingtai	umc1346-umc1137	2.95	0.31	3.04	NX531/SIL8 (NS), TY6/ Mo17 (TM), TY6 × W138 (TW)	Lei Liu et al., 2015
qKRN4–3	4	2012 Wuhan	umc1329-umc1194	5.98	0.49	12.67	NX531/SIL8 (NS), TY6/ Mo17 (TM), TY6 × W138 (TW)	Lei Liu et al., 2015
qKRN4–3	4	2012 Xingtai	bnlg1137-umc1086	12.63	0.71	18.54	NX531/SIL8 (NS), TY6/ Mo17 (TM), TY6 × W138 (TW)	Lei Liu et al., 2015
qKRN4–4	4	2012 Xingtai	umc1194-umc2188	26.65	1.24	26.05	NX531/SIL8 (NS), TY6/ Mo17 (TM), TY6 × W138 (TW)	Lei Liu et al., 2015
qKRN4–4	4	2012 Wuhan	umc1194-umc2188	11.8	0.91	18.34	NX531/SIL8 (NS), TY6/ Mo17 (TM), TY6 × W138 (TW)	Lei Liu et al., 2015
qKRN4–4	4	2010 Xingtai	bnlg2162-umc1284	13.82	0.78	20.71	NX531/SIL8 (NS), TY6/ Mo17 (TM), TY6 × W138 (TW)	Lei Liu et al., 2015
qKRN4a	4	Guangzhou	185.92-221.12	4.694	1.0234	8.8286	135 maize–teosinte	Xin Wang, 2021
qKRN4.1b	4	Zhuhai	476.95-477.89	3.0346	0.5172	2.5684	135 maize–teosinte	Xin Wang, 2021
qKRN4.1b	4	Zhuhai	477.89-476.95	3.3345	0.5614	2.7127	135 maize–teosinte	Xin Wang, 2021
qKRN4.2b	4	Zhuhai	593.97-593.97	3.5007	0.7915	2.7219	135 maize–teosinte	Xin Wang, 2021
qKRN-5	4		205.7–206.35	3.7	0.51	7.1	SG5/SG7	Yanming Zhao & chengfu Su. 2019
qKRN-20	4			3.3	0	0.45	SG5/SG7	Yanming Zhao & chengfu Su. 2019
qKRN-21	4			7.5	0	1.05	SG5/SG7	Yanming Zhao & chengfu Su. 2019
qKRN-22	4			4.1	0.18	0.98	SG5/SG7	Yanming Zhao & chengfu Su. 2019
qKRN-23	4			3.6	0	0.37	SG5/SG7	Yanming Zhao & chengfu Su. 2019
qKRN-5	4			11.5	0	1.84	SG5/SG7	Yanming Zhao & chengfu Su. 2019
qKRN-24	4			7.3	0	1.21	SG5/SG7	Yanming Zhao & chengfu Su. 2019
KRN	4		102.9-112.5	25.07		8.89	parviglumis/B73, BC4	Liu 2016
qRN4-2	4	Bifengxia	222	5.488	0.63	8.9041	262 RIL	Xiao Zhang et al., 2021
qRN4-2	4	BLUP	222	7.8056	0.5671	14.1573	262 RIL	Xiao Zhang et al., 2021
qRN4-1	4	Chongzhou	204	3.6641	0.6101	8.2165	262 RIL	Xiao Zhang et al., 2021
qRN4-3	4	Fenjiang	266	6.6193	0.6675	13.6364	262 RIL	Xiao Zhang et al., 2021
qRN4-4	4	Fenjiang	356	3.1265	0.4464	6.0372	262 RIL	Xiao Zhang et al., 2021
qRN4-2	4	Wenjiang	222	5.2686	0.5902	12.0892	262 RIL	Xiao Zhang et al., 2021
qKRN5-1	5	Henan, 2009	M5082235387-M5084841673	2.8	-0.43	7.17	Huangzaosi/LV28, 173 F7	Chen et al. 2016
qKRN5-1	5	Xinjiang, 2009	M5086343386-M5092604044	2.55	-0.4	6.72	Huangzaosi/LV28, 173 F7	Chen et al. 2016
qKRN5-1	5	Gongzhuling, 2013	mk2556–mk2577	5.48	0.57	6.03	Ye478/Qi319, 365 RILs	Zhang et al. 2017
qKRN5-2	5	Beijing, 2014/Gongzhuling, 2014	mk2518–mk2532	5.65	0.51	7.79	Ye478/Qi319, 365 RILs	Zhang et al. 2017
qWKNR5-1	5		umc1056~umc1990	4.6	-0.7	10.6	W138×TY6 F2:3	Huo et al. 2016
qWKNR5-2	5		umc1990~umc1221	4.5	-0.7	9.3	W138×TY6 F2:3	Huo et al. 2016
qkrn5	5	Hainan	IDP4244–IDP7227	13.5	0.97	15.7	Mo17/X26-4, F	Cai et al. 2014
qkrn5	5	Henan	IDP4244–IDP7227	17	0.83	16.8	Mo17/X26-4, F2:3	Cai et al. 2014
qkrn5	5	Beijing	IDP8495–IDP7227	21	0.88	19.7	Mo17/X26-4, F2:3	Cai et al. 2014
rn5	5	Xiangfan	bnl17.7-umc2373	8	–0.8	15.1	Zong3 × 87-1,266 F2:3	Yan et al. 2006
qcRPE1-5-1	5	Xuchang	umc2026–umc1019	2.84	–0.38	6.33	8984/GY220, 282F7:8 RIL	Yang et al. 2012
qxRPE1-5-1	5	Xinxiang	umc2115–bnlg1879	2.57	–0.34	4.07	8984/GY220, 282F7:8 RIL	Yang et al. 2012
qxRPE2-5-1	5	Xinxiang	umc1389–umc1722	3.46	0.44	10.84	8622/GY220,263 F7:8 RIL	Yang et al. 2012
RN(LP)	5	Yantai	umc1264–umc1155	3.32	−0.23	12.14	5003(107)/ 178,210 F2:3	Li et al. 2010
qKRN5	5	Langfang/2008	umc1784-umc1221	5.68	0.72	7.92	Y1648/Mo17/F2:3	Tian et al. 2014
qKRN5	5	Langfang/2008	umc2167-umc2296	4.27	0.72	9.01	Y1648/Mo17/F2:3	Tian et al. 2014
qKRN5	5	Shangzhuang/2009	bnlg1660-umc2167	6.91	1.03	10.08	Y1648/Mo17/F2:3	Tian et al. 2014
qKRN5	5	Shangzhuang/2009	umc1587-bnlg1660	5.83	1.07	9.44	Y1648/Mo17/F2:4	Tian et al. 2014
qKRN5	5	Shangzhuang/2010	umc1221-umc2164	4.03	0.65	9.19	BC3F2:3	Tian et al. 2014
qKRN5	5	Shunyi, 2010	umc2167-bnlg105	7.09	0.72	12.24	BC3F2:3	Tian et al. 2014
qKRN5	5		85.48–91.93	5.08	−0.31	6.06	B73/abe2	Liu et al. 2016
rn5	5		112	3.7	−0.58	9.8	Zong3/Yuyu22	Yan et al. 2006
qKRN4	5		umc1563-umc1349	5.6	0.52	8.17	Zheng58/Chang7-2	Guo et al. 2011
qKRN5	5		M5-20-umc1990	3.16	0.63	5.12	Zheng58/Chang7-2	Guo et al. 2011
qMERN5-1	5		bnlg1046~umc1056	4.2	0.5	2.6	Mo17×TY6 F2:3	Huo et al. 2016
qMERN5-2	5		mmc0481~bnlg1306	7.9	0.7	9.9	Mo17×TY6 F2:3	Huo et al. 2016
qWERN5	5		bnlg1879~umc2578	7.8	0.5	2.3	W138×TY6 F2:3	Huo et al. 2016
qRPE1-5-1	5		phi008–umc2115	3.8	0.44	5.1	8984 9 GY220 (Pop.1)/ 8622 9 GY220 (Pop.2)	Li et al. 2009
qRPE2-5-1	5		umc1389–umc1019	6.3	-0.54	15.3	8984 9 GY220 (Pop.1)/ 8622 9 GY220 (Pop.2)	Li et al. 2009
wqrn5	5	Xinxiang	umc1587 -mmc0081	3.8	-7.1	5.1	Xu178/9 Zong3	Wei et al. 2016
qKRN5	5	Huanggang/2011	umc1852-umc2386	4.33	− 0.37	5.67	Lian87/V54, F2:3	Han et al. 2020
qKRN5–1	5	2012 Wuhan	umc1097-umc2578	3.92	0.17	7.31	NX531/SIL8 (NS), TY6/ Mo17 (TM), TY6 × W138 (TW)	Lei Liu et al., 2015
qKRN5–1	5	2010 Xingtai	umc1365-umc1464	14.49	1.2	28.43	NX531/SIL8 (NS), TY6/ Mo17 (TM), TY6 × W138 (TW)	Lei Liu et al., 2015
qKRN5–1	5	2012 Xingtai	umc2036-umc2578	8.51	0.36	7.71	NX531/SIL8 (NS), TY6/ Mo17 (TM), TY6 × W138 (TW)	Lei Liu et al., 2015
qKRN5–1	5	2012 Xingtai	umc1587-umc1056	4.25	0.41	5.51	NX531/SIL8 (NS), TY6/ Mo17 (TM), TY6 × W138 (TW)	Lei Liu et al., 2015
qKRN5–1	5	2012 Wuhan	umc1894-umc1056	6.35	0.45	7.4	NX531/SIL8 (NS), TY6/ Mo17 (TM), TY6 × W138 (TW)	Lei Liu et al., 2015
qKRN5–2	5	2012 Wuhan	umc1056-umc1389	5.68	0.38	7.33	NX531/SIL8 (NS), TY6/ Mo17 (TM), TY6 × W138 (TW)	Lei Liu et al., 2015
qKRN5–3	5	2012 Xingtai	umc1171-bnlg1306	8.32	0.78	11.78	NX531/SIL8 (NS), TY6/ Mo17 (TM), TY6 × W138 (TW)	Lei Liu et al., 2015
qKRN5–4	5	2012 Wuhan	umc1941-umc1072	3.06	0.46	5.48	NX531/SIL8 (NS), TY6/ Mo17 (TM), TY6 × W138 (TW)	Lei Liu et al., 2015
qKRN5–4	5	2012 Xingtai	umc1941-umc1072	5.49	0.57	6.71	NX531/SIL8 (NS), TY6/ Mo17 (TM), TY6 × W138 (TW)	Lei Liu et al., 2015
qKRN5–4	5	2012 Wuhan	bnlg1306-umc1072	3.74	0.6	7.79	NX531/SIL8 (NS), TY6/ Mo17 (TM), TY6 × W138 (TW)	Lei Liu et al., 2015
qKRN5–4	5	2012 Xingtai	bnlg1306-umc1072	2.58	0.66	4.11	NX531/SIL8 (NS), TY6/ Mo17 (TM), TY6 × W138 (TW)	Lei Liu et al., 2015
qKRN5.1b	5	Zhuhai	295.61-446.4	3.1041	0.5964	3.512	135 maize–teosinte	Xin Wang, 2021
qKRN5.2b	5	Zhuhai	666.54-669.07	4.8168	0.6253	3.7642	135 maize–teosinte	Xin Wang, 2021
qKRN5.2b	5	Zhuhai	669.07-669.07	2.7057	0.5171	2.2062	135 maize–teosinte	Xin Wang, 2021
qKRN-25	5			5.2	0.21	1.35	SG5/SG7	Yanming Zhao & chengfu Su. 2019
qKRN-26	5			5.3	0.22	1.47	SG5/SG7	Yanming Zhao & chengfu Su. 2019
KRN	5		63.2-72.5	15.37		54.8	parviglumis/B73, BC4	Liu 2016
qRN5	5	Fenjiang	221	4.2569	−0.5243	8.3833	262 RIL	Xiao Zhang et al., 2021
qKRN6	6	Gongzhuling, 2013	mk3035–mk3053	4.57	0.55	5.9	Ye478/Qi319, 365 RILs	Zhang et al. 2017
qKRN6	6	sayna	umc1520	3.63	1.79	12.27	Nongxi531/H21, 526 BC4F1	Li et al. 2014
rn6	6	Wuhan	umc1014-bnlg1617	5.8	–0.4	8.1	Zong3 × 87-1,266 F2:3	Yan et al. 2006
q8zERN-6-1	6	08Zhengzhou	umc1296–umc2165	3.1	0.44	7.2	Dan232/N04, 258 F9 RIL	Li et al. 2011
rn6	6		95	12.2	−0.45	9	Zong3/Yuyu22	Yan et al. 2006
qKRN6	6		M6-3-phi38920	4	0.45	6.47	Zheng58/Chang7-2	Guo et al. 2011
qMERN6	6		umc1805~umc1296	6.1	0.5	1.8	Mo17×TY6 F2:3	Huo et al. 2016
qWERN6	6		umc2515~H6CHR10	10.4	0.7	6.5	W138×TY6 F2:3	Huo et al. 2016
qERN6-1	6		umc1656-umc1887	9.4	-0.04	11.24	D276×D72	Chen et al. 2016
qKRN6–1	6	2012 Xingtai	umc1143-umc1595	9.91	0.53	8.44	NX531/SIL8 (NS), TY6/ Mo17 (TM), TY6 × W138 (TW)	Lei Liu et al., 2015
qKRN6–2	6	2012 Xingtai	umc1020-umc1296	7.4	0.45	9.74	NX531/SIL8 (NS), TY6/ Mo17 (TM), TY6 × W138 (TW)	Lei Liu et al., 2015
qKRN6–2	6	2012 Wuhan	umc1859-umc1248	4.53	0.24	9.96	NX531/SIL8 (NS), TY6/ Mo17 (TM), TY6 × W138 (TW)	Lei Liu et al., 2015
qkrn7	7		bnlg339–umc1865	22.2	0.546	17.86	Ye478/Dan340, 397 F2:3	Lu et al. 2011
qWKNR7	7		umc1718~umc2329	5.1	0.3	1.1	W138×TY6 F2:3	Huo et al. 2016
qKRN7b	7	Sanya	umc1125	4.67	1.45	16.25	Nongxi531/H21, 526 BC4F1	Li et al. 2014
qKRN7a	7	Baoding	umc1270	4.49	1.54	15.97	Nongxi531/H21, 526 BC4F1	Li et al. 2014
qkrn7	7		bnlg339–umc1865	22.2	0.546	17.86	Ye478/Dan340, 397F2:3	Lu et al. 2011
qMERN7	7		bnlg1022~umc2098	3.8	0	3.2	Mo17×TY6 F2:3	Huo et al. 2016
qERN7-1	7		phi034-bnlg1792	5.63	0.04	5.94	D276×D72	Chen et al. 2016
wqrn7	7	xuchang	umc1456 - bnlg1805	3.1	5.5	5.7	Xu178/9 Zong3	Wei et al. 2016
qKRN7-1	7	Wuhan/2011	umc1241-umc1695	3.47	− 0.32	8.05	Lian87/V54, F2:3	Han et al. 2020
qKRN7-2	7	Huanggang/2011	umc2327-umc1409	3.26	− 0.11	1.4	Lian87/V54, F2:3	Han et al. 2020
qKRN7–1	7	2012 Xingtai	mmc0171-umc1929	3.01	−0.29	3.34	NX531/SIL8 (NS), TY6/ Mo17 (TM), TY6 × W138 (TW)	Lei Liu et al., 2015
qKRN7–2	7	2010 Xingtai	umc1125-umc1407	2.76	0.26	4.46	NX531/SIL8 (NS), TY6/ Mo17 (TM), TY6 × W138 (TW)	Lei Liu et al., 2015
qKRN7–3	7	2012 Xingtai	umc1983-bnlg1022	2.71	−0.27	3.66	NX531/SIL8 (NS), TY6/ Mo17 (TM), TY6 × W138 (TW)	Lei Liu et al., 2015
qKRN-27	7			7.9	−0.24	1.86	SG5/SG7	Yanming Zhao & chengfu Su. 2019
qKRN-28	7			14	0	2.29	SG5/SG7	Yanming Zhao & chengfu Su. 2019
qKRN-1	8		mk2821–mk2830	4.1	0.68	7.6	G-5/SG-7, F2	Su et al. 2017
qKRN-1	8		mk2826		0.7		G-5/SG-7, F2	Su et al. 2017
qKRN8	8	Beijing, 2013	mk3622–mk3642	4.09	0.49	5.85	Ye478/Qi319, 365 RILs	Zhang et al. 2017
qKRN8	8	sanya	umc1005	2.57	-0.38	9.82	Nongxi531/H21, 526 BC4F1	Li et al., 2014
rn8	8	Xiangfan	bnlg1960-bnlg1823	3.8	–0.5	6.9	Zong3 × 87-1,266 F2:3	Yan et al. 2006
qcRPE1-8-1	8	Xuchang	umc1562–bnlg666	4.85	–0.41	8.18	8984/GY220, 282F7:8 RIL	Yang et al. 2012
RN(HP)	8	Taian	bnlg1446–umc1724	4.08	0.85	9.62	5003(107)/ 178,210 F2:3	Li et al. 2010
qKRN8	8	Shangzhuang/2009	umc2037-umc1141	6.8	0.74	9.18	Y1648/Mo17/F2:3	Tian et al. 2014
qKRN8	8	Shangzhuang/2009	bnlg2082-umc1741	3.99	0.63	6.23	Y1648/Mo17/F2:4	Tian et al. 2014
qKRN8-1	8		86.72–91.44	8.01	−0.22	15.35	B73/abe2	Liu et al. 2016
qKRN8-1	8		2.35–22.35	7.43	−0.89	15.52	B73/abe2	Liu et al. 2016
qKRN8-2	8		35.01–45.37	3.95	−0.66	8.25	B73/abe2	Liu et al. 2016
rn8d)	8		152	4.3			Zong3/Yuyu22	Yan et al. 2006
qKRN8	8	Wuhan/2011	umc2571-umc2593	7.54	0.43	8.79	Lian87/V54, F2:3	Han et al. 2020
qKRN8	8	Huanggang/2011	umc2571-umc2593	10.51	0.53	14.95	Lian87/V54, F2:3	Han et al. 2020
qKRN8	8	Enshi/2012	umc2571-umc2593	6.42	0.44	11.79	Lian87/V54, F2:3	Han et al. 2020
qKRN8	8	Huanggang/2012	umc2571-umc2593	11.05	0.43	11.34	Lian87/V54, F2:3	Han et al. 2020
qKRN8–1	8	2010 Xingtai	bnlg2181-umc2199	3.29	0.39	5.39	NX531/SIL8 (NS), TY6/ Mo17 (TM), TY6 × W138 (TW)	Lei Liu et al., 2015
qKRN-29	8			4.3	0.15	0.74	SG5/SG7	Yanming Zhao & chengfu Su. 2019
qKRN-30	8			12.4	0	2.16	SG5/SG7	Yanming Zhao & chengfu Su. 2019
qKRN-31	8			12.1	0	1.97	SG5/SG7	Yanming Zhao & chengfu Su. 2019
qRN8-3	8	Bifengxia	106	3.8465	0.5191	6.0913	262 RIL	Xiao Zhang et al., 2021
qRN8-4	8	Chongzhou	268	2.6156	−0.5928	7.8024	262 RIL	Xiao Zhang et al., 2021
qRN8-1	8	Fenjiang	85	4.0485	0.5134	8.0703	262 RIL	Xiao Zhang et al., 2021
qRN8-2	8	Wenjiang	86	3.8135	0.4989	8.7145	262 RIL	Xiao Zhang et al., 2021
qkrn9a	9		bnlg140–bnlg1209	4.21	0.248	3.01	Ye478/Dan340, 397 F2:3	Lu et al. 2011
qkrn9b	9		phi236654–umc2089	8.66	0.337	7.25	Ye478/Dan340, 397 F2:3	Lu et al. 2011
qKRN9	9	Beijing, 2013/Gongzhuling, 2014	mk4029–mk4057	4.27	0.46	5.63	Ye478/Qi319, 365 RILs	Zhang et al. 2017
qKRN9a	9	wuhan	umc2519	5.84	0.51	19.44	Nongxi531/H21, 526 BC4F1	Li et al. 2014
qKRN9b	9	wuhan	bnlg1525	3.34	0.42	12.81	Nongxi531/H21, 526 BC4F1	Li et al. 2014
qkrn9a	9		bnlg140–bnlg1209	4.21	0.248	3.01	Ye478/Dan340, 397F2:3	Lu et al. 2011
qkrn9b	9		phi236654–umc2089	8.66	0.337	7.25	Ye478/Dan340, 397F2:3	Lu et al. 2011
rn9	9	Wuhan	bnlg127-csu147	9.5	0.8	13.1	Zong3 × 87-1,266 F2:3	Yan et al. 2006
qxRPE1-9-1	9	Xinxiang	umc1771–umc1657	4.36	–0.43	6.33	8984/GY220, 282F7:8 RIL	Yang et al. 2012
qzRPE1-9-1	9	Zhengzhou	umc1732–phi108411	3.2	0.57	7.84	8984/GY220, 282F7:8 RIL	Yang et al. 2012
qwERN-9-1	9	Wenxian	umc1636–umc1267	3	-0.64	11.6	Dan232/N04, 258 F9 RIL	Li et al. 2011
qxERN-9-1	9	Xinxiang	umc1636–umc1267	3.6	-0.54	13	Dan232/N04, 258 F9 RIL	Li et al. 2011
rn9	9		18	6.2	0.66	13.2	Zong3/Yuyu22	Yan et al. 2006
qKRN7	9		umc1417-umc1494	4.01	-1.04	6.28	Zheng58/Chang7-2	Guo et al. 2011
qWERN9	9		umc1519b~umc2359	3.6	-0.5	4.3	W138×TY6 F2:3	Huo et al. 2016
qERN9-1	9		umc1700-umc1691	4.59	-0.15	4.74	D276×D72	Chen et al. 2016
qKRN9	9	Enshi/2012	umc2093-umc2338	4.69	− 0.37	4.12	Lian87/V54, F2:3	Han et al. 2020
qKRN9–1	9	2012Xingtai	umc1170-umc1037	2.74	−0.01	4.38	NX531/SIL8 (NS), TY6/ Mo17 (TM), TY6 × W138 (TW)	Lei Liu et al., 2015
qKRN-6	9		13.35–14.25	4.4	0.78	13	SG5/SG7	Yanming Zhao & chengfu Su. 2019
qKRN-32	9			8	0	1.19	SG5/SG7	Yanming Zhao & chengfu Su. 2019
qKRN-6	9			17.5	0.47	6.98	SG5/SG7	Yanming Zhao & chengfu Su. 2019
qKRN-34	9			4.5	0	0.54	SG5/SG7	Yanming Zhao & chengfu Su. 2019
qKRN-35	9			4.3	0	0.5	SG5/SG7	Yanming Zhao & chengfu Su. 2019
qKRN-36	9			4.9	0.2	1.21	SG5/SG7	Yanming Zhao & chengfu Su. 2019
qKRN-37	9			8.3	0	1.12	SG5/SG7	Yanming Zhao & chengfu Su. 2019
qKRN-38	9			4.1	0.19	1.11	SG5/SG7	Yanming Zhao & chengfu Su. 2019
qkrn10a	10		bnlg210–phi084	9.98	0.418	6.88	Ye478/Dan340, 397 F2:3	Li et al. 2011
qkrn10b	10		phi084–phi301654	13.95	0.484	10.59	Ye478/Dan340, 397 F2:3	Li et al. 2011
qKRN10	10	Beijing, 2013	mk4397–mk4402	3.78	−0.50	6.42	Ye478/Qi319, 365 RILs	(Zhang et al., 2017)
qMKNR10	10		umc2126~umc1556	0.3	-0.6	8.7	Mo17×TY6 F2:3	(Huo et al., 2016)
qkrn10a	10		bnlg210–phi084	9.98	0.418	6.88	Ye478/Dan340, 397F2:3	Li et al. 2011
qkrn10b	10		phi084–phi301654	13.95	0.484	10.59	Ye478/Dan340, 397F2:3	Li et al. 2011
rn10	10	Xiangfan	umc1062-bnlg1450	5.4	0.6	9.4	Zong3 × 87-1,266 F2:3	Yan et al. 2006
qcRPE1-10-1	10	Xuchang	umc1061–bnlg2190	4.91	–0.54	12.89	8984/GY220, 282F7:8 RIL	Yang et al. 2012
qcRPE2-10-1	10	Xuchang	umc2122–bnlg1450	2.87	1.28	6.28	8622/GY220,263 F7:8 RIL	Yang et al. 2012
qzRPE2-10-1	10	Zhengzhou	umc1506–umc2122	3.3	0.52	8.01	8622/GY220,263 F7:8 RIL	Yang et al. 2012
RN(LP)	10	Taian	umc1645–bnlg1839	3.42	−0.38	10.24	5003(107)/ 178,210 F2:3	Li et al. 2010
RN(HP)	10	Yantai	umc1645–bnlg1839	3.38	−0.32	10.43	5003(107)/ 178,210 F2:3	Li et al. 2010
RN(LP)	10	Yantai	umc1645–bnlg1839	3.78	−0.42	8.74	5003(107)/ 178,210 F2:3	Li et al. 2010
qKRN10	10	Langfang/2008	umc2348-bnlg1712	8.08	1.53	12.87	Y1648/Mo17/F2:3	Tian et al. 2014
qKRN10	10	Shunyi/2009	umc1506-umc2043	7.01	1.21	12.64	Y1648/Mo17/F2:4	Tian et al. 2014
qKRN10	10	Shangzhuang/2009	umc2348-bnlg1712	4.4	0.63	5.52	Y1648/Mo17/F2:3	Tian et al. 2014
qKRN10	10	Shangzhuang/2009	umc2348-bnlg1712	8.04	1.05	12.95	Y1648/Mo17/F2:4	Tian et al. 2014
qKRN10	10	Shangzhuang/2010	ssr1430-umc1077	11.42	0.49	28.03	BC3F2:3	Tian et al. 2014
qKRN10	10	Shunyi, 2010	ssr1430-umc1077	18.2	0.51	35.08	BC3F2:3	Tian et al. 2014
qwERN-10-1	10	Wenxian	umc1677–umc2122	3.1	0.57	9.1	Dan232/N04, 258 F9 RIL	Li et al. 2011
q8zERN-10-1	10	08Zhengzhou	phi323152–umc2021	4.7	0.53	10.2	Dan232/N04, 258 F9 RIL	Li et al. 2011
rn10	10		162	10.1	0.39	6	Zong3/Yuyu22	Yan et al. 2006
qRPE1-10-1	10		umc1506–umc2122	4	0.56	6.7	8984 9 GY220 (Pop.1)/ 8622 9 GY220 (Pop.2)	Li et al. 2009
qERN10-1	10		umc1319-umc1576	5.61	0.22	5.97	D276×D72	Chen et al. 2016
wqrn10	10	Xunxian	umc1739 -umc1995	3.2	6.2	5.6	Xu178/9 Zong3	Wei et al. 2016
qKRN10-1	10	Huanggang/2012	umc1293-umc1152	2.73	− 0.27	5.91	Lian87/V54, F2:3	Han et al. 2020
qKRN10-2	10	Wuhan/2011	umc2516-umc1645	2.93	− 0.26	3.65	Lian87/V54, F2:3	Han et al. 2020
qKRN10–1	10	2010 Xingtai	bnlg1526-umc1506	4.4	0.05	4.96	NX531/SIL8 (NS), TY6/ Mo17 (TM), TY6 × W138 (TW)	Lei Liu et al., 2015
qKRN10–1	10	2012 Wuhan	umc1995-umc1640	4.24	0.65	15.51	NX531/SIL8 (NS), TY6/ Mo17 (TM), TY6 × W138 (TW)	Lei Liu et al., 2015
qKRN10a	10	Guangzhou	129.27-131.41	2.6387	0.975	9.7951	135 maize–teosinte	Xin Wang, 2021
qKRN10a	10	Guangzhou	96.13-208.86	2.5055	1.2679	10.504	135 maize–teosinte	Xin Wang, 2021
Env./Yra	Environment/Year: represent some studied conducted more than two location or in different years
LODb	The threshold for LOD was 2.5 as determined by 1,000 random permutations
Ac	Additive effect of the corresponding QTL
PVE (%)d	Percent of phenotypic variations explained by each QTL

## Sheet: Maize-KT
Collections of quantitative trait loci of kernel thicknes from different published papers
QTL/Trait	Chromosome	Env./Yra	Interval marker/Position (cM)	LODb	Ac	PVE (%)d	Parent/Population	Reference (see in review paper's reference)
qKT1	1	Beijing,2013	mk125–mk138	3.52	-0.21	3.25	365 RILs Ye478 ×Qi319	Zhang et al, 2017
qKT-1	1		SYN15412_PZE-101233231	2.57	-0.06	3.51	Zheng58 × SK, F6	Raihan et al. 2016
qKT1-1	1	Yulin, 2014	umc1041-umc1071	2.76	0.11	7.14	178/K12, 150 F7 RILs	Lan et al. 2018
qKT1-1	1	Huludao, 2014	umc1071-bnlg1083	3.15	0.15	10.3	178/K12, 150 F7 RILs	Lan et al. 2018
qKT1-3	1	Yangling, 2015	umc2397 -bnlg1484	2.99	-0.1	7.14	178/K12, 150 F7 RILs	Lan et al. 2018
qKT1-4	1	Yangling, 2015	umc1630 -umc1605	2.94	0.11	9.11	178/K12, 150 F7 RILs	Lan et al. 2018
qKT1-5	1	Yangling 2016	umc1605 -umc1797	3.22	-0.12	9.34	178/K12, 150 F7 RILs	Lan et al. 2018
qKT1	1	Anyang	bnlg439-umc2390	4.01	-0.014	14.7	Nongda 108, Huang C 6 Xu 178,Immortalized F2	Zhang et al. 2014
Dqkthi1	1				-0.1163	3.6	Duo229H	Li et al. 2013
HYqkthi1	1				-0.0902	4.8	HuangYesi3H	Li et al. 2013
Lqkthi1	1				0.1007	5.5	Lv28H	Li et al. 2013
Mqkthi1	1				0.0678	2.5	Mo17H	Li et al. 2013
Pqkthi1	1				0.0885	4.3	Pa405H	Li et al. 2013
Wqkthi1	1				0.0904	3.4	Weifeng322H	Li et al. 2013
Yqkthi1-1	1				0.1024	5.5	Ye478H	Li et al. 2013
Yqkthi1-2	1				0.0866	4	Ye478H	Li et al. 2013
Zqkthi1	1				0.1018	5.2	Zheng58H	Li et al. 2013
qKT1-1	1		M1c195151360-M1c195770152	2.78	0.17	4.62	L220× PH4CV, 223 F2:3	Li et al. 2019
qKT1-2	1		M1c252322358-M1c253720517	4.67	-0.21	7.99	L220× PH4CV, 223 F2:3	Li et al. 2019
qKT1-1	1	Enshi, 2011	umc1568-umc1403	9.59	−3.15	12	V671/ Mc, F2:3	Liu et al. 2014
qKT1-1	1	Enshi, 2012	umc1568-umc1403	14.2	−3.07	10.79	V671/ Mc, F2:3	Liu et al. 2014
qKT1-2	1	Enshi, 2011	umc1403-umc2171	5.95	−4.47	11	V671/ Mc, F2:3	Liu et al. 2014
qKT1-2	1	Enshi, 2012	umc1403-umc2171	6.72	−2.61	6.02	V671/ Mc, F2:3	Liu et al. 2014
qKT1-3	1	Wuhan,2011	umc1144-bnlg1811	4.48	−3.13	5.47	V671/ Mc, F2:3	Liu et al. 2014
qKT1-3	1	Enshi, 2011	umc1144-bnlg1811	3.65	−2.68	5.64	V671/ Mc, F2:3	Liu et al. 2014
qKT1-3	1	Enshi, 2012	umc1144-bnlg1811	4.53	−1.68	3.09	V671/ Mc, F2:3	Liu et al. 2014
qKT1-3	1	Huanggang, 2011	umc1144-bnlg1811	10.01	−4.13	14.93	V671/ Mc, F2:3	Liu et al. 2014
qKT1-4	1	Enshi, 2011	bnlg2086-umc1323	3.73	−2.27	5.07	V671/ Mc, F2:3	Liu et al. 2014
qKT1-4	1	Huanggang, 2012	bnlg2086-umc1323	7.81	−3.5	11.36	V671/ Mc, F2:3	Liu et al. 2014
qKT1-4	1	Enshi, 2012	bnlg2086-umc1323	6.45	−2.18	5.85	V671/ Mc, F2:3	Liu et al. 2014
qKT1-4	1	Wuhan,2011	bnlg2086-umc1323	6.44	−4.09	8.81	V671/ Mc, F2:3	Liu et al. 2014
qKT1-4	1	Huanggang, 2011	bnlg2086-umc1323	13.87	−4.7	17.98	V671/ Mc, F2:3	Liu et al. 2014
qKT1-5	1	Enshi, 2012	umc2234-umc1335	5.23	−1.6	3.23	V671/ Mc, F2:3	Liu et al. 2014
KT	1	Changji, 2017	chr01.509.5-chr01.535.5	3.39414	0.1399	5.4779	B73/Mo17 (IBM)	Liu et al. 2020
q10KT5	1		bnlg1007-bnlg1484	7.82	-1.32	11.37	Zheng58/Chang7-2	Guo et al. 2011
q10KT6	1		umc1833-umc2029	26.83	2.77	42.09	Zheng58/Chang7-2	Guo et al. 2011
q10KT7	1		umc1013-phi26545	19.86	-2.42	31.6	Zheng58/Chang7-2	Guo et al. 2011
qKT1-1	1		bnlg1556-phi039	6.19	-6.24	12.81	D276×D72	Chen et al. 2016
qKTS1-1	1	2016/Jinghong	64	3.46		6.23	mid-parental heterosis	Yinghong Liu et al., 2019
qKTS1-2	1	2015/Jinghong	93	4.86		7.21	mid-parental heterosis	Yinghong Liu et al., 2019
qKTS1-3	1	2016/Chongzhou	173	3.81	0.24	3.84	the immortalized F2	Yinghong Liu et al., 2019
qKTS1-4	1	2016/Chongzhou	197	9.23	-0.42	9.79	the immortalized F2	Yinghong Liu et al., 2019
KT	1	Changji/2017	83.21	3.39414	0.1399	5.4779	B73/Mo17	Min Liu et al., 2020
KT	1			4.2	7.54	0.09	B73 ×BY804	Jie Liu et al., 2017
KT	1			2.57	4.69	0.07	B73 ×BY804	Jie Liu et al., 2017
KT	1			3.02	6.13	-0.1	YU87-1 ×BK	Jie Liu et al., 2017
KT	1			2.92	5.13	-0.07	K22 ×CI7	Jie Liu et al., 2017
KT	1			3.08	5.4	-0.07	K22 ×CI7	Jie Liu et al., 2017
KT	1			4.47	8.19	-0.09	DAN340 ×K22	Jie Liu et al., 2017
KT	1			2.52	4.11	-0.07	DAN340 ×K22	Jie Liu et al., 2017
KT	1			3.06	4.72	0.11	ZONG3 ×YU87-1	Jie Liu et al., 2017
KT	1			3.66	6.09	0.05	ZONG3 ×YU87-1	Jie Liu et al., 2017
KT	1			3.69	6.47	-0.11	DE3 ×BY815	Jie Liu et al., 2017
KT	1			4.93	6.99	-0.09	BY815 ×KUI3	Jie Liu et al., 2017
qKT2	2	Gongzhuling,2014	mk867–mk878	5.9	-0.26	7.84	365 RILs Ye478 ×Qi319	Zhang et al. 2017
qKT2-1	2	Yangling, 2015	bnlg125-bnlg2248	3.48	-0.12	11.51	178/K12, 150 F7 RILs	Lan et al. 2018
qKT2-1	2	Yangling 2016	bnlg125-bnlg2248	2.74	-0.13	10.41	178/K12, 150 F7 RILs	Lan et al. 2018
qKT2-1	2	Yulin, 2015	bnlg125-bnlg2248	5.65	-0.16	15.48	178/K12, 150 F7 RILs	Lan et al. 2018
qKT2b	2	Zhengzhou	umc1185-umc1579	6.23	0.014	17.4	Nongda 108, Huang C 6 Xu 178,Immortalized F2	Zhang et al. 2014
qKT2a	2	Anyang	phi109642-umc1185	5.83	0.015	18.2	Nongda 108, Huang C 6 Xu 178,Immortalized F2	Zhang et al. 2014
Lqkthi2	2				-0.1152	7.2	Lv28H	Li et al. 2013
qKT2-1	2		M2c8908971-M2c9267276	2.71	0.04	4.47	L220× PH4CV, 223 F2:3	Li et al. 2019
qKT2	2	Enshi, 2012	mmc0111-umc1422	5.03	2.07	6.66	V671/ Mc, F2:3	Liu et al. 2014
Qqkthi2	2	2007Henan	umc1419–phi098	2.8	0.1	13	Qi319/Huangzaosi , Ye478/ Huangzaosi	Peng et al. 2011
qKTS2-1	2	2016/Chongzhou	3	3.97	-0.26	4.47	the immortalized F2	Yinghong Liu et al., 2019
qKTS2-2	2	2016/Chongzhou	162	3.14		4.68	mid-parental heterosis	Yinghong Liu et al., 2019
KT	2			2.78	4.55	-0.07	DAN340 ×K22	Jie Liu et al., 2017
KT	2			2.69	4.15	0.07	DAN340 ×K22	Jie Liu et al., 2017
KT	2			4.33	6.62	-0.11	KUI3 ×B77	Jie Liu et al., 2017
KT	2			2.83	4.41	-0.09	KUI3 ×B77	Jie Liu et al., 2017
KT	2			8.34	11.86	0.11	BY815 ×KUI3	Jie Liu et al., 2017
KT	2			4.47	6.64	0.09	BY815 ×KUI3	Jie Liu et al., 2017
KT	2			3.16	5.11	0.09	BY815 ×KUI3	Jie Liu et al., 2017
KT	2			8.32	12.75	0.15	BY815 ×KUI3	Jie Liu et al., 2017
KT	2			3.52	5	-0.09	BY815 ×KUI3	Jie Liu et al., 2017
qKT3	3	Gongzhuling,2013	mk1476–mk1496	4.08	0.23	3.95	365 RILs Ye478 ×Qi319	Zhang et al. 2017
qKT-3	3		PZE-103101073_PZE-103107669	8.46	0.12	13.32	Zheng58 × SK, F6	Raihan et al. 2016
qKT3-1	3	Yulin, 2014	umc1814-umc2258	7.46	0.23	20.8	178/K12, 150 F7 RILs	Lan et al. 2018
qKT3-2	3	Yulin, 2014	umc2369-bnlg1447	7.22	-0.16	18.66	178/K12, 150 F7 RILs	Lan et al. 2018
qKW3a	3	Zhengzhou	bnlg1160-phi046	3.96	-0.015	12	Nongda 108, Huang C 6 Xu 178,Immortalized F2	Zhang et al. 2014
HBqkthi3	3				0.058	2.1	HuoBaiH	Li et al. 2013
Lqkthi3	3				0.0709	2.7	Lv28H	Li et al. 2013
KT	3	Changji, 2017	chr03.1804.5-chr03.1820.5	2.61889	0.1146	4.1703	B73/Mo17 (IBM)	Liu et al. 2020
KT	3	Changji, 2017	chr03.366.5-chr03.590.5	3.89576	0.1368	6.2821	B73/Mo17 (IBM)	Liu et al. 2020
Qqkthi3	3	2008Henan	umc2256–bnlg1325	4.47	0.08	1.4	Qi319/Huangzaosi , Ye478/ Huangzaosi	Peng et al. 2011
qKTS3-1	3	2016/Chongzhou	39	3.89	0.31	5.1	the immortalized F2	Yinghong Liu et al., 2019
qKTS3-2	3	2015/Jinghong	105	4.44		6.33	mid-parental heterosis	Yinghong Liu et al., 2019
qKTS3-3	3	2016/Chongzhou	129	4.01	0.27	3.99	the immortalized F2	Yinghong Liu et al., 2019
qKTS3-4	3	2016/Jinghong	153	3.58	-0.26	5.72	RIL	Yinghong Liu et al., 2019
qKTS3-5	3	2016/Chongzhou	178	4.38		6.48	mid-parental heterosis	Yinghong Liu et al., 2019
qKTS3-6	3	2015/Jinghong	210	2.73	-0.19	4.39	the immortalized F2	Yinghong Liu et al., 2019
KT	3	Changji/2017	115.61	2.61889	0.1146	4.1703	B73/Mo17	Min Liu et al., 2020
KT	3	Changji/2017	65.21	3.89576	0.1368	6.2821	B73/Mo17	Min Liu et al., 2020
KT	3			2.68	4.71	0.08	B73 ×BY804	Jie Liu et al., 2017
KT	3			5.14	9.61	-0.09	K22 ×CI7	Jie Liu et al., 2017
KT	3			8.01	14.47	-0.11	K22 ×CI7	Jie Liu et al., 2017
KT	3			3.61	6.91	-0.08	K22 ×CI7	Jie Liu et al., 2017
KT	3			3.58	5.62	-0.07	K22 ×CI7	Jie Liu et al., 2017
KT	3			3.16	4.79	-0.09	KUI3 ×B77	Jie Liu et al., 2017
KT	3			3.19	5.55	0.1	DE3 ×BY815	Jie Liu et al., 2017
qKT4	4	Gongzhuling,2013	mk1846–mk1857	5.61	-0.32	7.68	365 RILs Ye478 ×Qi319	Zhang et al. 2017
qKT4-1	4	Yangling, 2014	umc2278-phi072	3.05	0.16	10.63	178/K12, 150 F7 RILs	Lan et al. 2018
qKT4-2	4	Huludao, 2015	umc1649-bnlg1890	6.58	0.23	22.92	178/K12, 150 F7 RILs	Lan et al. 2018
HBqkthi4	4				0.0779	3.7	HuoBaiH	Li et al. 2013
Lqkthi4-1	4				0.0916	4.6	Lv28H	Li et al. 2013
Lqkthi4-2	4				0.079	3.4	Lv28H	Li et al. 2013
Wqkthi4	4				-0.1029	4.5	Weifeng322H	Li et al. 2013
qKT4-1	4	Huanggang, 2012	umc1791-umc2027	5.94	−1.71	2.83	V671/ Mc, F2:3	Liu et al. 2014
qKT4-2	4	Huanggang, 2011	umc1899-umc2135	4.9	−2.15	3.42	V671/ Mc, F2:3	Liu et al. 2014
qKT4-2	4	Enshi, 2011	umc1899-umc2135	4.36	−1.58	2.93	V671/ Mc, F2:3	Liu et al. 2014
qKT4-2	4	Enshi, 2012	umc1899-umc2135	3.92	−1.32	2.61	V671/ Mc, F2:3	Liu et al. 2014
KT	4	Wenjiang, 2017	chr04.174.5-chr04.202.5	3.55483	0.1045	5.4757	B73/Mo17 (IBM)	Liu et al. 2020
KT	4		chr04.176-chr04.192.5	4.38871	0.1025	6.5623	B73/Mo17 (IBM)	Liu et al. 2020
KT	4	Wenjiang, 2017	chr04.63-chr04.66.5	5.86102	-0.138	9.9813	B73/Mo17 (IBM)	Liu et al. 2020
KT	4	Wenjiang, 2017	chr04.77.5-chr04.84	8.91422	-0.1731	14.6509	B73/Mo17 (IBM)	Liu et al. 2020
KT	4		chr04.77.5-chr04.84	6.08903	-0.1196	8.8774	B73/Mo17 (IBM)	Liu et al. 2020
KT	4	Chongzhou, 2017	chr04.82.5-chr04.93.5	5.56352	-0.0938	10.2886	B73/Mo17 (IBM)	Liu et al. 2020
KT	4	Wenjiang, 2017	chr04.92-chr04.95.5	9.16178	-0.1746	15.0442	B73/Mo17 (IBM)	Liu et al. 2020
KT	4		chr04.1846.5-chr04.1859.5	2.51249	-0.0792	3.3827	B73/Mo17 (IBM)	Liu et al. 2020
KT	4	Changji, 2017	chr04.1846.5-chr04.1869	4.45603	-0.1663	7.2108	B73/Mo17 (IBM)	Liu et al. 2020
qKTS4	4	2015/Jinghong	123	3.59		5.53	mid-parental heterosis	Yinghong Liu et al., 2019
KT	4	Wenjiang/2017	51.91	3.55483	0.1045	5.4757	B73/Mo17	Min Liu et al., 2020
KT	4	BLUP	52.31	4.38871	0.1025	6.5623	B73/Mo17	Min Liu et al., 2020
KT	4	Wenjiang/2017	27.61	5.86102	-0.138	9.9813	B73/Mo17	Min Liu et al., 2020
KT	4	Wenjiang/2017	30.31	8.91422	-0.1731	14.6509	B73/Mo17	Min Liu et al., 2020
KT	4	BLUP	30.31	6.08903	-0.1196	8.8774	B73/Mo17	Min Liu et al., 2020
KT	4	Chongzhou/2017	31.21	5.56352	-0.0938	10.2886	B73/Mo17	Min Liu et al., 2020
KT	4	Wenjiang/2017	31.51	9.16178	-0.1746	15.0442	B73/Mo17	Min Liu et al., 2020
KT	4	BLUP	126.01	2.51249	-0.0792	3.3827	B73/Mo17	Min Liu et al., 2020
KT	4	Changji/2017	124.61	4.45603	-0.1663	7.2108	B73/Mo17	Min Liu et al., 2020
KT	4			3.72	7.63	-0.11	YU87-1 ×BK	Jie Liu et al., 2017
KT	4			5.95	10.15	0.13	KUI3 ×B77	Jie Liu et al., 2017
KT	4			9.21	15.09	0.16	KUI3 ×B77	Jie Liu et al., 2017
KT	4			6.02	10.26	0.14	KUI3 ×B77	Jie Liu et al., 2017
KT	4			2.72	4.71	0.05	ZONG3 ×YU87-1	Jie Liu et al., 2017
qKT5-1	5	Yulin, 2014	umc1332-umc2164	3.89	-0.07	12.33	178/K12, 150 F7 RILs	Lan et al. 2018
qKT5-2	5	Yangling, 2015	phi048-bnlg1306	2.66	0.09	6.3	178/K12, 150 F7 RILs	Lan et al. 2018
qKW5a	5	Anyang	umc1524-umc1537	4.91	-0.017	17.3	Nongda 108, Huang C 6 Xu 178,Immortalized F2	Zhang et al. 2014
HYqkthi5	5				0.0629	2.5	HuangYesi3H	Li et al. 2013
Kqkthi5-1	5				-0.1249	7.6	K12H	Li et al. 2013
Kqkthi5-2	5				-0.0974	4.6	K12H	Li et al. 2013
Lqkthi5	5				-0.0677	2.5	Lv28H	Li et al. 2013
Pqkthi5	5				0.0802	3.6	Pa405H	Li et al. 2013
Qqkthi5	5				-0.1098	4.8	Qi319H	Li et al. 2013
Yqkthi5	5				-0.1111	6.5	Ye478H	Li et al. 2013
qKT5-1	5	Wuhan,2011	umc1496-umc1761	4	1.98	2.14	V671/ Mc, F2:3	Liu et al. 2014
qKT5-2	5	Huanggang, 2011	umc1761-umc2294	3.58	−1.49	1.87	V671/ Mc, F2:3	Liu et al. 2014
qKT5-3	5	Wuhan,2011	umc1784-umc1747	4.05	7.42	13.68	V671/ Mc, F2:3	Liu et al. 2014
q10KT1	5		umc1349-M5-20	4.26	0.18	5.19	Zheng58/Chang7-2	Guo et al. 2011
q10KT2	5		bnlg1287-umc2120	3	0.09	4.01	Zheng58/Chang7-2	Guo et al. 2011
qKT5-1	5		umc1766-umc1365	6.24	7.2	11.12	D276×D72	Chen et al. 2016
qKTS5-1	5	2016/Chongzhou	68	2.66		4.01	mid-parental heterosis	Yinghong Liu et al., 2019
qKTS5-2	5	2016/Jinghong	127	2.6		4.33	mid-parental heterosis	Yinghong Liu et al., 2019
qKTS5-3	5	2015/Jinghong	135	2.59	0.28	3.71	the immortalized F2	Yinghong Liu et al., 2019
qKTS5-4	5	2016/Chongzhou	173	4	0.29	4.69	the immortalized F2	Yinghong Liu et al., 2019
KT	5			3.02	5.4	-0.08	B73 ×BY804	Jie Liu et al., 2017
KT	5			5.33	10.87	0.13	YU87-1 ×BK	Jie Liu et al., 2017
KT	5			4.99	7.69	0.12	KUI3 ×B77	Jie Liu et al., 2017
KT	5			4.39	7.24	0.13	ZONG3 ×YU87-1	Jie Liu et al., 2017
KT	5			5.88	9.53	0.15	ZONG3 ×YU87-1	Jie Liu et al., 2017
KT	5			6.6	10.6	0.16	ZONG3 ×YU87-1	Jie Liu et al., 2017
qKT6a	6	Zhengzhou	umc1444-bnlg249	3.84	0.016	16.2	Nongda 108, Huang C 6 Xu 178,Immortalized F2	Zhang et al. 2014
qKT6b	6	Anyang	umc1912-phi452963	4.49	0.015	21.1	Nongda 108, Huang C 6 Xu 178,Immortalized F2	Zhang et al. 2014
Dqkthi6	6				0.081	3.1	Duo229H	Li et al. 2013
Zqkthi6	6				-0.1387	9.7	Zheng58H	Li et al. 2013
qKT6-1	6		M6c106069077-M6c110014458	3.57	-0.15	5.85	L220× PH4CV, 223 F2:3	Li et al. 2019
KT	6	Wenjiang, 2017	chr06.1594-chr06.1602.5	5.08143	-0.1198	7.9464	B73/Mo17 (IBM)	Liu et al. 2020
KT	6		chr06.1596.5-chr06.1602.5	4.46688	-0.0976	6.4061	B73/Mo17 (IBM)	Liu et al. 2020
KT	6	Wenjiang/2017	118.51	5.08143	-0.1198	7.9464	B73/Mo17	Min Liu et al., 2020
KT	6	BLUP	118.51	4.46688	-0.0976	6.4061	B73/Mo17	Min Liu et al., 2020
KT	6			3.7	6.87	0.09	B73 ×BY804	Jie Liu et al., 2017
KT	6			5.22	9.5	0.11	B73 ×BY804	Jie Liu et al., 2017
KT	6			4.02	7.51	0.09	B73 ×BY804	Jie Liu et al., 2017
KT	6			3.38	5.72	0.07	K22 ×CI7	Jie Liu et al., 2017
KT	6			4.7	8.27	0.09	DAN340 ×K22	Jie Liu et al., 2017
KT	6			5.02	8.48	0.09	DAN340 ×K22	Jie Liu et al., 2017
KT	6			2.83	4.89	0.07	DAN340 ×K22	Jie Liu et al., 2017
KT	6			2.63	4.2	-0.1	ZONG3 ×YU87-1	Jie Liu et al., 2017
KT	6			3.26	5.41	-0.05	ZONG3 ×YU87-1	Jie Liu et al., 2017
KT	6			3.32	5.54	-0.05	ZONG3 ×YU87-1	Jie Liu et al., 2017
KT	6			2.65	4.44	0.09	DE3 ×BY815	Jie Liu et al., 2017
qKT-7a	7		PZE-107018458_PZE-107052711	4.05	0.09	6.04	Zheng58 × SK, F6	Raihan et al. 2016
qKT-7b	7		SYN35956_SYN17039	4.09	0.09	6.1	Zheng58 × SK, F6	Raihan et al. 2016
qKT7-1	7	Yangling, 2015	umc2325-umc1016	3.16	0.1	7.5	178/K12, 150 F7 RILs	Lan et al. 2018
qKT7-2	7	Huludao, 2015	bnlg1666-umc1944	3.75	0.17	13.39	178/K12, 150 F7 RILs	Lan et al. 2018
qKW7a	7	Zhengzhou	umc1987-bnlg1305	7.46	0.023	10.6	Nongda 108, Huang C 6 Xu 178,Immortalized F2	Zhang et al. 2014
qKW7b	7	Zhengzhou	umc1929-bnlg1808	3.92	-0.025	18	Nongda 108, Huang C 6 Xu 178,Immortalized F2	Zhang et al. 2014
qKW7a	7	Zhengzhou	umc1987-bnlg1305	6.68	0.021	12.7	Nongda 108, Huang C 6 Xu 178,Immortalized F2	Zhang et al. 2014
qKW7b	7	Zhengzhou	umc1929-bnlg1808	4.98	-0.021	18.9	Nongda 108, Huang C 6 Xu 178,Immortalized F2	Zhang et al. 2014
qKW7a	7	Anyang	umc1987-bnlg1305	6.54	0.018	10.5	Nongda 108, Huang C 6 Xu 178,Immortalized F2	Zhang et al. 2014
Kqkthi7	7				0.0913	4.1	K12H	Li et al. 2013
Zqkthi7	7				-0.0557	1.6	Zheng58H	Li et al. 2013
qKT7-1	7	Xinjiang, 2009	M7163987050-M7164693454	2.76	0.12	6.78	Huangzaosi/LV28, 173 F7	Chen et al. 2016
KT	7	Chongzhou, 2017	chr07.13.5-chr07.20.5	2.94897	-0.0638	4.7225	B73/Mo17 (IBM)	Liu et al. 2020
qKTS7-1	7	2015/Jinghong	40	2.76	0.02	4.29	the immortalized F2	Yinghong Liu et al., 2019
qKTS7-2	7	2016/Jinghong	53	2.63	0.2	3.3	the immortalized F2	Yinghong Liu et al., 2019
qKTS7-3	7	2016/Chongzhou	92	2.56		3.82	mid-parental heterosis	Yinghong Liu et al., 2019
qKTS7-4	7	2016/Chongzhou	144	5.27	0.36	6.79	the immortalized F2	Yinghong Liu et al., 2019
KT	7	Chongzhou/2017	0.31	2.94897	-0.0638	4.7225	B73/Mo17	Min Liu et al., 2020
qKT-8a	8		SYN28779_PZE-108004530	3.45	0.08	5.13	Zheng58 × SK, F6	Raihan et al. 2016
qKT-8b	8		PZE-108087112_PZE-108115404	2.62	0.06	3.58	Zheng58 × SK, F6	Raihan et al. 2016
qKT8-1	8	Yulin, 2014	umc1828-umc1141	3.14	0.11	8.27	178/K12, 150 F7 RILs	Lan et al., 2018
qKT8a	8	Zhengzhou	bnlg2082-umc2075	4.09	0.009	6.1	Nongda 108, Huang C 6 Xu 178,Immortalized F2	Zhang et al. 2014
qKT8b	8	Anyang	umc1360-umc1872	5.39	0.014	14	Nongda 108, Huang C 6 Xu 178,Immortalized F2	Zhang et al. 2014
Wqkthi8	8				-0.117	5.8	Weifeng322H	Li et al. 2013
Zqkthi8	8				-0.1052	5.6	Zheng58H	Li et al. 2013
qKT8-1	8	Enshi, 2012	umc1075-umc1974	5.47	1.8	5.46	V671/ Mc, F2:3	Liu et al. 2014
qKT8-2	8	Huanggang, 2011	umc2052-umc1638	4.86	−1.69	2.47	V671/ Mc, F2:3	Liu et al. 2014
KT	8	Changji, 2017	chr08.1695.5-chr08.1700.5	4.09338	0.1395	6.6131	B73/Mo17 (IBM)	Liu et al. 2020
q10KT3	8		umc1287-M8-3	4.94	-1.13	7.72	Zheng58/Chang7-2	Guo et al. 2011
q10KT3	8		umc1287-M8-3	4.22	-0.94	9.92	Zheng58/Chang7-2	Guo et al. 2011
qKTS8-1	8	2015/Jinghong	117	3.69	0.4	5.85	the immortalized F2	Yinghong Liu et al., 2019
qKTS8-1	8	2016/Chongzhou	118	3.86	0.27	3.86	the immortalized F2	Yinghong Liu et al., 2019
qKTS8-2	8	2015/Jinghong	132	7.16		10.29	mid-parental heterosis	Yinghong Liu et al., 2019
qKTS8-2	8	2016/Jinghong	132	3.67		5.73	mid-parental heterosis	Yinghong Liu et al., 2019
KT	8	Changji/2017	117.51	4.09338	0.1395	6.6131	B73/Mo17	Min Liu et al., 2020
KT	8			2.54	4.97	0.09	YU87-1 ×BK	Jie Liu et al., 2017
KT	8			5.26	8.78	-0.15	ZONG3 ×YU87-1	Jie Liu et al., 2017
KT	8			4.98	8.33	-0.14	ZONG3 ×YU87-1	Jie Liu et al., 2017
KT	8			3.46	5.13	0.08	ZHENG58 ×SK	Jie Liu et al., 2017
KT	8			2.63	3.58	0.07	ZHENG58 ×SK	Jie Liu et al., 2017
Dqkthi9	9				-0.0905	5.5	Duo229H	Li et al. 2013
qKT9-1	9	Huanggang, 2012	umc1893-umc2370	3.94	2.61	6.12	V671/ Mc, F2:3	Liu et al. 2014
qKT9-1	9	Enshi, 2012	umc1893-umc2370	6.78	2.45	9.68	V671/ Mc, F2:3	Liu et al. 2014
qKT9-1	9	Enshi, 2011	umc1893-umc2370	6.2	2.45	7.87	V671/ Mc, F2:3	Liu et al. 2014
qKT9-2	9	Enshi, 2012	bnlg1159-umc1494	5.09	2.03	6.82	V671/ Mc, F2:3	Liu et al. 2014
qKT9-2	9	Enshi, 2011	bnlg1159-umc1494	6.38	2.55	8.26	V671/ Mc, F2:3	Liu et al. 2014
qKTS9	9	2015/Jinghong	53	2.94	-0.29	4.31	the immortalized F2	Yinghong Liu et al., 2019
KT	9			2.97	4.44	-0.09	KUI3 ×B77	Jie Liu et al., 2017
KT	9			3.37	5.96	-0.1	DE3 ×BY815	Jie Liu et al., 2017
qKT10	10	Beijing,2013/Gongzhuling,2014	mk4451–mk4464	7.04	-0.31	8.65	365 RILs Ye478 ×Qi319	Zhang et al., 2017
qKT-10	10		SYN17097_SYN17213	2.71	0.07	3.7	Zheng58 × SK, F6	Raihan et al. 2016
qKW10a	10	Zhengzhou	bnlg1185-umc2021	4.72	0.019	14.9	Nongda 108, Huang C 6 Xu 178,Immortalized F2	Zhang et al. 2014
qKW10a	10	Anyang	bnlg1185-umc2021	5.49	0.016	16.6	Nongda 108, Huang C 6 Xu 178,Immortalized F2	Zhang et al. 2014
qKW10b	10	Zhengzhou	phi323152-umc2351	4.15	0.013	10.7	Nongda 108, Huang C 6 Xu 178,Immortalized F2	Zhang et al. 2014
qKW10a	10	Anyang	bnlg1185-umc2021	4.24	0.019	13.5	Nongda 108, Huang C 6 Xu 178,Immortalized F2	Zhang et al. 2014
Qqkthi10	10				-0.0804	2.6	Qi319H	Li et al. 2013
qKT10-1	10	Enshi, 2011	phi059-umc1863	4.47	1.02	1.42	V671/ Mc, F2:3	Liu et al. 2014
qKT10-1	10	Enshi, 2012	phi059-umc1863	5.6	0.7	0.84	V671/ Mc, F2:3	Liu et al. 2014
qKT10-2	10	Enshi, 2012	umc1785-bnlg1655	3.68	0.82	0.98	V671/ Mc, F2:3	Liu et al. 2014
qKT10-2	10	Huanggang, 2012	umc1785-bnlg1655	5.09	2.28	4.22	V671/ Mc, F2:3	Liu et al. 2014
qKT10-2	10	Huanggang, 2011	umc1785-bnlg1655	3.2	1.26	1.12	V671/ Mc, F2:3	Liu et al. 2014
qKT10-3	10	Huanggang, 2012	umc1911-umc1930	5.38	2.25	4	V671/ Mc, F2:3	Liu et al. 2014
KT	10	Wenjiang, 2017	chr10.94.5-chr10.105.5	3.13572	0.0947	4.8287	B73/Mo17 (IBM)	Liu et al. 2020
q10KT4	10		umc2122-bnlg1450	4.33	-0.96	6.16	Zheng58/Chang7-2	Guo et al. 2011
Qqkthi10	10	2007Beijing	phi062–umc1115	4.17	0.09	4.3	Qi319/Huangzaosi ,Ye478/ Huangzaosi	Peng et al. 2011
qKTS10-1	10	2015/Jinghong	45	2.69		3.54	mid-parental heterosis	Yinghong Liu et al., 2019
qKTS10-2	10	2016/Chongzhou	72	3.04		4.61	mid-parental heterosis	Yinghong Liu et al., 2019
KT	10	Wenjiang/2017	32.01	3.13572	0.0947	4.8287	B73/Mo17	Min Liu et al., 2020
KT	10			2.77	4.54	-0.05	ZONG3 ×YU87-1	Jie Liu et al., 2017
	Env./Yra	Environment/Year: represent some studied conducted more than two location or in different years
	LODb	The threshold for LOD was 2.5 as determined by 1,000 random permutations
	Ac	Additive effect of the corresponding QTL
	PVE (%)d	Percent of phenotypic variations explained by each QTL

## Sheet: Maize-KNPR
Collections of quantitative trait loci of kernel number per row from different published papers
QTL/Trait	Chromosome	Env./Yra	Interval marker/Position (cM)	LODb	Ac	PVE (%)d	Parent/Population	Reference (see in review paper's reference)
kr1a	1	wuhan	bnlg1556-umc128	4.9	–0.1	11.8	Zong3 × 87-1,266 F2:3	Yan et al. 2006
q7zRKN-1-1	1	07Zhengzhou	umc1269–phi427913	4.3	-1.02	7.9	Dan232/N04, F2:3,258 F9 RIL	Li et al. 2011
q8zRKN-1-2	1	08Zhengzhou	bnlg1556–phi039	3.2	1.21	9.6	Dan232/N04, F2:3,258 F9 RIL	Li et al. 2011
kpr1	1			4.8	0.7	12.9	Zong3/Yuyu22	Yan et al. 2006
qPKN1a	1	2007	umc1403-bnlg1484	3.2	13.9	7.7	Ye478/Wu312	Cai et al. 2012
qPKN1b	1	2008	bnlg1484-bnlg1866	3.5	21.4	7.8	Ye478/Wu312	Cai et al. 2012
q100KW1b	1	2008	bnlg1866-umc2112	7.8	0.9	15.3	Ye478/Wu312	Cai et al. 2012
qWKNR1-1	1		HCHR44~HCHR17	4.3	0.4	0.4	W138×TY6 F2:3	Huo et al. 2016
qWKNR1-2	1		BK2N1~phi30870	7.3	-1.5	17.8	W138×TY6 F2:3	Huo et al. 2016
qMKNR1	1		ND5~PZE14	6.5	-1.6	17.6	Mo17×TY6 F2:3	Huo et al. 2016
qGPR2-1-1	1		umc1395–umc2237	4.9	-2.27	11.8	8984 9 GY220 (Pop.1)/ 8622 9 GY220 (Pop.2)	Li et al. 2009
qxRPE1-1-1	1	Xinxiang	umc1725–phi064	3.51	–0.38	4.91	8622/GY220,263 F7:8 RIL	Yang et al. 2012
KNE(WW)	1		umc1568	3.04	5.8	5.21	X178/ B73, 234 F3	Xiao et al. 2005
KNE(WW)	1		umc1797	2.78	21.14	5.12	X178/ B73, 234 F3	Xiao et al. 2005
KNE(WS)	1		bnlg1429	2.99	6.62	5.62	X178/ B73, 234 F3	Xiao et al. 2005
qKNR1-1	1		bnlg1429-bnlg1007	4.18	-0.55	6.22	D276×D72	Chen et al. 2016
wqkn1	1	Xinxiang	phi427913 - bnlg1007	3.4	19.6	7.5	Xu178/9 Zong3	Wei et al. 2016
qKNR1a	1	Guangzhou	322.66-358.1	2.859	-1.8985	2.7132	135 maize–teosinte	Xin Wang et al., 2021
qKNR1a	1	Guangzhou	312.26-322.66	7.4176	-2.2636	6.5417	135 maize–teosinte	Xin Wang et al., 2021
qKNR1.1b	1	Zhuhai	312.26-322.66	3.1597	-1.3736	3.5583	135 maize–teosinte	Xin Wang et al., 2021
qKNR1.2b	1	Zhuhai	607.6-833.06	5.6831	3.556	7.0012	135 maize–teosinte	Xin Wang et al., 2021
qKN1-2	1	BLUP	204	3.2185	0.7407	7.3215	262 RIL	Xiao Zhang et al., 2021
qKN1-1	1	Wenjiang	195	4.6888	1.6139	9.7556	262 RIL	Xiao Zhang et al., 2021
qKNPR2-1	2	Gongzhuling, 2014	mk1074–mk1086	8.82	−3.43	9.13	Ye478/Qi319, 365 RILs	Zhang et al. 2017
qKNPR2-2	2	beijing,2014	mk1004–mk1020	4.03	−1.37	3.94	Ye478/Qi319, 365 RILs	Zhang et al. 2017
kr2	2	Xiangfan	umc2032-umc1003	3.6	–1.2	7.2	Zong3 × 87-1,266 F2:3	Yan et al. 2006
KN(HP)	2	Taian	bnlg2077–umc1536	4.56	0.17	9.62	5003(107)/ 178,210 F2:3	Li et al. 2010)
qKN2	2	2007	umc2248-umc1635	5.1	24.1	10.7	Ye478/Wu312	Cai et al. 2012
qPKN2	2	2007	umc2248-umc1635	3	)13.6	7.4	Ye478/Wu312	Cai et al. 2012
qNKN2	2	2007	umc2248-umc1635	5.7	23.1	13.6	Ye478/Wu312	Cai et al. 2012
wqkn2	2	xuchang	umc1485 -bnlg1831	4.8	23.2	7.3	Xu178/9 Zong3	Wei et al. 2016
qNKN3	3	2008	umc1793-umc1780	4.5	)22.4	11.3	Ye478/Wu312	Cai et al. 2012
qWKNR3	3		umc2263~umc1504	3.7	1	2.2	W138×TY6 F2:3	Huo et al. 2016
qMKNR3	3		umc1767~umc2152	3.7	1.6	3.4	Mo17×TY6 F2:3	Huo et al., 2016
qcRPE1-3-1	3	Xuchang	umc1320–phi046	7.63	–0.58	14.41	8984/GY220, 282F7:8 RIL	Yang et al. 2012
KNE(WW)	3		bnlg1523	3	-30.49	5.53	X178/ B73, 234 F3	Xiao et al. 2005
qKNR3-1	3		umc1012-umc1347	4.43	-0.19	6.85	D276×D72	Chen et al. 2016
qKN3-1	3	Bifengxia	114	2.5723	−1.0973	7.5713	262 RIL	Xiao Zhang et al., 2021
qKN3-2	3	Bifengxia	185	2.6248	−1.0622	7.2358	262 RIL	Xiao Zhang et al., 2021
qKN3-2	3	BLUP	185	2.8033	−0.6961	6.451	262 RIL	Xiao Zhang et al., 2021
qKN3-3	3	Wenjiang	134	2.7526	−1.2567	5.994	262 RIL	Xiao Zhang et al., 2021
qCGR-1	4		mk1407–mk1408	5.4	0.8	10	G-5/SG-7, F2	Su et al. 2017
qCGR-2	4		mk1414–mk1420	5.3	0.44	9.8	G-5/SG-7, F2	Su et al. 2017
qCGR-2	4		mk1417				G-5/SG-7, F2	Su et al. 2017
qKNPR4	4	Gongzhuling, 2013	mk1925–mk1935	4.45	2.54	5.08	Ye478/Qi319, 365 RILs	Zhang et al. 2017
qwRKN-4-1	4	Wenxian	bnlg1126–umc1117	4	1.38	11.2	Dan232/N04, F2:3,258 F9 RIL	Li et al. 2011
qwRKN-4-2	4	Xinxiang	dupssr28–umc1313	3	0.87	7.2	Dan232/N04, F2:3,258 F9 RIL	Li et al. 2011
qKN4	4	2007	umc1662-phi079	6.7	)26.4	13.4	Ye478/Wu312	Cai et al. 2012
qNKN4	4	2007	bnlg1318-umc1758	3.9	12.5	8.6	Ye478/Wu312	Cai et al. 2012
qcRPE1-4-1	4	Xuchang	umc1662–umc1548	3.59	0.35	5.42	8984/GY220, 282F7:8 RIL	Yang et al. 2012
qcRPE1-4-2	4	Xuchang	umc1847–bnlg2244	3.43	–0.38	6.21	8984/GY220, 282F7:8 RIL	Yang et al. 2012
wqkn4	4	Xinxiang	bnlg1444 - phi066	3	24.4	5.7	Xu178/9 Zong3	Wei et al. 2016
qKNR4a	4	Guangzhou	412.11-435.95	2.8075	-1.4138	2.2288	135 maize–teosinte	Xin Wang et al., 2021
qKNPR5-3	5	Beijing, 2008	M5206080024-M5206556641	3.33	0.82	8.49	Huangzaosi/LV28, 173 F7	Chen et al. 2016
qKNPR5-1	5	Beijing, 2009	M5146884604-M5148305020	3.65	1.11	8.8	Huangzaosi/LV28, 173 F7	Chen et al. 2016
qKNPR5-2	5	Xinjiang, 2009	M5170062368-M5170418202	2.81	1.14	7.53	Huangzaosi/LV28, 173 F7	Chen et al. 2016
qKNPR5-4	5	Henan, 2010	M5207133838-M5208086900	3.92	0.99	10.12	Huangzaosi/LV28, 173 F7	Chen et al. 2016
qcGPR1-5-1	5	Xuchang	umc1679–umc2115	2.78	–1.44	9.43	8984/GY220, 282F7:8 RIL	Yang 2011
qzGPR1-5-1	5	Zhengzhou	bnlg2323–umc2407	2.97	–0.83	4.31	8984/GY220, 282F7:8 RIL	Yang 2011
KN(HP)	5	Taian	umc1792–umc1829	4.31	−0.14	9.78	5003(107)/ 178,210 F2:3	Li et al. 2010
KN(HP)	5	Yantai	umc1792–umc1829	3.96	−0.16	14.35	5003(107)/ 178,210 F2:3	Li et al. 2010
KN(LP)	5	Yantai	umc1792–umc1829	3.15	−0.94	12.69	5003(107)/ 178,210 F2:3	Li et al. 2010
qwRKN-5-1	5	Wenxian	umc1478–bnlg565	4.6	-1.43	12.1	Dan232/N04, F2:3,258 F9 RIL	Li et al. 2011
qWKNR5-1	5		umc1056~umc1990	4.6	-0.7	10.6	W138×TY6 F2:3	Huo et al. 2016
qWKNR5-2	5		umc1990~umc1221	4.5	-0.7	9.3	W138×TY6 F2:3	Huo et al. 2016
qcRPE1-5-1	5	Xuchang	umc2026–umc1019	2.84	–0.38	6.33	8984/GY220, 282F7:8 RIL	Yang et al. 2012
qxRPE1-5-1	5	Xinxiang	umc2115–bnlg1879	2.57	–0.34	4.07	8622/GY220,263 F7:8 RIL	Yang et al. 2012
qKNR5-1	5		umc1766-umc1365	5.03	-0.91	5.83	D276×D72	Chen et al. 2016
qKNR5-2	5		bnlg1700-umc2298	4.55	-0.19	6.09	D276×D72	Chen et al. 2016
qKNR5-3	5		umc1591-umc1348	4.27	-0.86	5.42	D276×D72	Chen et al. 2016
qKNR5-4	5		bnlg2305-zct389	4.35	0.47	5.13	D276×D72	Chen et al. 2016
qCGR-3	6		mk2267–mk2269	4	1.97	8.2	G-5/SG-7, F2	Su et al. 2017
kr6	6	Xiangfan	bnlg1154-bnlg1617	2.8	0.5	5.5	Zong3 × 87-1,266 F2:3	Yan et al. 2006
kpr6	6			3.9	0.66	5.7	Zong3/Yuyu22	Yan et al. 2006
qNKN6	6	2007	umc1257-umc1857	3.3	)11.6	7.4	Ye478/Wu312	Cai et al. 2012
wqkn6	6	Xinxiang	umc1014 - umc1614 *	3.04	21.9	6.9	Xu178/9 Zong3	Wei et al. 2016
qKNR6a	6	Guangzhou	322.87-396.1	3.7772	-1.9702	3.1006	135 maize–teosinte	Xin Wang et al., 2021
qxGPR1-7-1	7	Xinxiang	umc1433–umc2098	2.68	0.92	4.43	8984/GY220, 282F7:8 RIL	Yang 2011
qzGPR1-7-1	7	Zhengzhou	phi114–umc1936	2.51	0.79	3.71	8984/GY220, 282F7:8 RIL	Yang 2011
q7zRKN-7-1	7	07Zhengzhou	umc1936–phi328175	3	-1.18	10.6	Dan232/N04, F2:3,258 F9 RIL	Li et al. 2011
qKN7	7	2007	umc2197-phi082	3.9	19.1	8.8	Ye478/Wu312	Cai et al. 2012
qPKN7	7	2007	bnlg398-mmc0411	7	)32.8	16.8	Ye478/Wu312	Cai et al. 2012
qWKNR7	7		umc1718~umc2329	5.1	0.3	1.1	W138×TY6 F2:3	Huo et al. 2016
qKNR7b	7	Zhuhai	559.54-559.54	2.7327	1.3457	3.0142	135 maize–teosinte	Xin Wang et al., 2021
qKN7-1	7	BLUP	65	2.7624	−0.6849	6.2709	262 RIL	Xiao Zhang et al., 2021
qKN7-2	7	Wenjiang	153	2.8618	−1.2214	5.7988	262 RIL	Xiao Zhang et al., 2021
kr8a	8	wuhan	bnlg1067-bnlg1741	3.6	0.1	6.3	Zong3 × 87-1,266 F2:3	Yan et al. 2006
kr8b	8	wuhan	umc1615-umc1202	3.4	0.4	5.7	Zong3 × 87-1,266 F2:3	Yan et al. 2006
qcGPR1-8-1	8	Xuchang	umc1562–bnlg666	3.55	–1.07	5.26	8984/GY220, 282F7:8 RIL	Yang 2011
kpr8	8			6	0.5	7.9	Zong3/Yuyu22	Yan et al. 2006
kpr8	8			2.5	0.76	3.4	Zong3/Yuyu22	Yan et al. 2006
qKN8	8	2007	umc1778-umc1741	3	)14.2	8.7	Ye478/Wu312	Cai et al. 2012
qNKN8	8	2008	umc1161-umc1997	4.3	)22.3	10.3	Ye478/Wu312	Cai et al. 2012
qGPR1-8-1	8		bnlg1067–bnlg2082	4.6	1.03	11.9	8984 9 GY220 (Pop.1)/ 8622 9 GY220 (Pop.2)	Li et al. 2009
qcRPE1-8-1	8	Xuchang	umc1562–bnlg666	4.85	–0.41	8.18	8984/GY220, 282F7:8 RIL	Yang et al. 2012
qKNR8a	8	Guangzhou	372.79-475.26	3.9056	-3.5943	10.598	135 maize–teosinte	Xin Wang et al., 2021
qKNR8a	8	Guangzhou	475.26-476.16	7.1001	-3.2412	6.9117	135 maize–teosinte	Xin Wang et al., 2021
qKNR8.1b	8	Zhuhai	440.44-441.25	2.5002	-1.5465	2.9604	135 maize–teosinte	Xin Wang et al., 2021
qKNR8.1b	8	Zhuhai	440.44-441.25	4.0574	-1.9214	4.5711	135 maize–teosinte	Xin Wang et al., 2021
qKNR8.2b	8	Zhuhai	243.38-243.38	5.9644	3.3092	8.6842	135 maize–teosinte	Xin Wang et al., 2021
qKNPR9-1	9	beijing,2013	mk4239–mk4244	4.09	1.26	2.72	Ye478/Qi319, 365 RILs	Zhang et al. 2017
qKNPR9-2	9	Gongzhuling, 2013/Beijing,2014	mk4154–mk4170	6.33	2.14	6.4	Ye478/Qi319, 365 RILs	Zhang et al. 2017
qKNPR9-3	9	Gongzhuling, 2013/Beijing,2014	mk4157–mk4170	7.99	2.01	8.68	Ye478/Qi319, 365 RILs	Zhang et al. 2017
KN(HP)	9	Taian	umc2121–umc2342	2.61	0.16	10.04	5003(107)/ 178,210 F2:3	Li et al. 2010
KN(HP)	9	Yantai	umc2121–umc2342	2.84	0.25	10.42	5003(107)/ 178,210 F2:3	Li et al. 2010
kpr9	9			3.6	0.08	4.5	Zong3/Yuyu22	Yan et al. 2006
KNE(WW)	9		umc1657	4.92	-0.28	8.31	X178/ B73, 234 F3	Xiao et al. 2005
KNE(WS)	9		umc1657	3.67	13.74	10.09	X178/ B73, 234 F3	Xiao et al. 2005
wqkn9	9	Xinxiang	umc1957 - umc1867	3.1	21.4	4.2	Xu178/9 Zong3	Wei et al. 2016
qKNPR10	10	Gongzhuling, 2013/Beijing,2013	mk4447–mk4462	9.64	3.22	13.2	Ye478/Qi319, 365 RILs	Zhang et al. 2017
KN(HP)	10	Taian	umc1645–bnlg1360	3.69	−0.11	10.53	5003(107)/ 178,210 F2:3	Li et al. 2010
KN(LP)	10	Taian	umc1645–bnlg1360	3.53	−0.15	11.48	5003(107)/ 178,210 F2:3	Li et al. 2010
KN(HP)	10	Yantai	phi059–umc2349	3.61	0.18	10.13	5003(107)/ 178,210 F2:3	Li et al. 2010
KN(LP)	10	Yantai	umc1645–bnlg1360	3.47	−0.08	10.21	5003(107)/ 178,210 F2:3	Li et al. 2010
qNKN10	10	2007	umc2003-bnlg1074	4.6	)32.6	9.9	Ye478/Wu312	Cai et al. 2012
qMKNR10	10		umc2126~umc1556	3.3	-0.6	8.7	Mo17×TY6 F2:3	Huo et al. 2016
qcRPE1-10-1	10	Xuchang	umc1061–bnlg2190	4.91	–0.54	12.89	8984/GY220, 282F7:8 RIL	Yang et al. 2012
qKNR10a	10	Guangzhou	133.68-234.45	5.2472	2.1879	4.8886	135 maize–teosinte	Xin Wang et al., 2021
	Env./Yra	Environment/Year: represent some studied conducted more than two location or in different years
	LODb	The threshold for LOD was 2.5 as determined by 1,000 random permutations
	Ac	Additive effect of the corresponding QTL
	PVE (%)d	Percent of phenotypic variations explained by each QTL
